# Supplementary material for: Are activation barriers of 50–70 kcal mol−1 accessible for transformations in organic synthesis in solution?
Source: Chem Sci. 2025 Feb 24;16(12):5289–98. doi: 10.1039/d4sc08243e (PMC11848743; doi:10.1039/d4sc08243e)
Supplement: SC-016-D4SC08243E-s002 [file SC-016-D4SC08243E-s002.cif]

# Supplementary Information (SI) for Chemical Science.
# This journal is © The Royal Society of Chemistry 2025

####################################################################### 
# 
# This file contains crystal structure data downloaded from the 
# Cambridge Structural Database (CSD) hosted by the Cambridge 
# Crystallographic Data Centre (CCDC).
# 
# Full information about CCDC data access policies and citation 
# guidelines are available at http://www.ccdc.cam.ac.uk/access/V1 
# 
# Audit and citation data items may have been added by the CCDC. 
# Please retain this information to preserve the provenance of 
# this file and to allow appropriate attribution of the data. 
# 
#######################################################################

data_rus-197
_database_code_depnum_ccdc_archive 'CCDC 2419386'
loop_
_audit_author_name
_audit_author_address
'Kirill Erokhin'
;Zelinsky Institute of Organic Chemistry, Russian Academy of Sciences
Russia
;
_audit_update_record             
;
2025-01-24 deposited with the CCDC.	2025-02-06 downloaded from the CCDC.
;
_audit_creation_date             2024-04-10
_audit_creation_method           
;
Olex2 1.5
(compiled 2024.02.16 svn.r378c4104 for OlexSys, GUI svn.r6928)
;
_shelx_SHELXL_version_number     2018/3
_chemical_name_common            ?
_chemical_name_systematic        ?
_chemical_formula_moiety         'C15 H12 N2'
_chemical_formula_sum            'C15 H12 N2'
_chemical_formula_weight         220.27
_chemical_melting_point          ?
_chemical_oxdiff_formula         'C15 H12 N2'
_chemical_oxdiff_usercomment     RUS-197
loop_
_atom_type_symbol
_atom_type_description
_atom_type_scat_dispersion_real
_atom_type_scat_dispersion_imag
_atom_type_scat_source
C C 0.0181 0.0091 'International Tables Vol C Tables 4.2.6.8 and 6.1.1.4'
H H 0.0000 0.0000 'International Tables Vol C Tables 4.2.6.8 and 6.1.1.4'
N N 0.0311 0.0180 'International Tables Vol C Tables 4.2.6.8 and 6.1.1.4'

_shelx_space_group_comment       
;
The symmetry employed for this shelxl refinement is uniquely defined
by the following loop, which should always be used as a source of
symmetry information in preference to the above space-group names.
They are only intended as comments.
;
_space_group_crystal_system      monoclinic
_space_group_IT_number           14
_space_group_name_H-M_alt        'P 1 21/c 1'
_space_group_name_Hall           '-P 2ybc'
loop_
_space_group_symop_operation_xyz
'x, y, z'
'-x, y+1/2, -z+1/2'
'-x, -y, -z'
'x, -y-1/2, z-1/2'

_cell_length_a                   5.55130(10)
_cell_length_b                   9.08050(10)
_cell_length_c                   22.6176(3)
_cell_angle_alpha                90
_cell_angle_beta                 93.8320(10)
_cell_angle_gamma                90
_cell_volume                     1137.57(3)
_cell_formula_units_Z            4
_cell_measurement_reflns_used    9439
_cell_measurement_temperature    100.00(10)
_cell_measurement_theta_max      79.0750
_cell_measurement_theta_min      3.9280
_shelx_estimated_absorpt_T_max   0.976
_shelx_estimated_absorpt_T_min   0.836
_exptl_absorpt_coefficient_mu    0.599
_exptl_absorpt_correction_T_max  1.000
_exptl_absorpt_correction_T_min  0.512
_exptl_absorpt_correction_type   gaussian
_exptl_absorpt_process_details   
;
CrysAlisPro 1.171.43.117a (Rigaku Oxford Diffraction, 2024)
Numerical absorption correction based on gaussian integration over
a multifaceted crystal model
Empirical absorption correction using spherical harmonics,
implemented in SCALE3 ABSPACK scaling algorithm.
;
_exptl_absorpt_special_details   ?
_exptl_crystal_colour            yellow
_exptl_crystal_density_diffrn    1.286
_exptl_crystal_density_meas      none
_exptl_crystal_density_method    'not measured'
_exptl_crystal_description       prism
_exptl_crystal_F_000             464
loop_
_exptl_crystal_face_index_h
_exptl_crystal_face_index_k
_exptl_crystal_face_index_l
_exptl_crystal_face_perp_dist
-1 0 0 0.0513
1 -2 1 0.0672
0 2 -1 0.2036
1 -2 -1 0.0712
1 1 -2 0.0939
0 -1 0 0.0997
0 0 -1 0.0286
0 0 1 0.0116

_exptl_crystal_size_max          0.31
_exptl_crystal_size_mid          0.17
_exptl_crystal_size_min          0.04
loop_
_exptl_oxdiff_crystal_face_indexfrac_h
_exptl_oxdiff_crystal_face_indexfrac_k
_exptl_oxdiff_crystal_face_indexfrac_l
_exptl_oxdiff_crystal_face_x
_exptl_oxdiff_crystal_face_y
_exptl_oxdiff_crystal_face_z
-0.9989 -0.0003 -0.0033 -0.2683 -0.0639 0.0337
0.9981 -1.9988 1.0012 0.3119 0.0809 0.3090
0.0008 1.9992 -0.9978 -0.0436 -0.0170 -0.3427
0.9985 -1.9978 -0.9983 0.3313 -0.0522 0.2859
0.9996 1.0007 -1.9952 0.2610 -0.0445 -0.2224
-0.0003 -0.9993 -0.0009 0.0266 -0.0248 0.1656
0.0002 0.0005 -0.9997 0.0097 -0.0666 -0.0116
-0.0002 -0.0005 0.9997 -0.0097 0.0666 0.0116

_exptl_transmission_factor_max   ?
_exptl_transmission_factor_min   ?
_diffrn_reflns_av_R_equivalents  0.0266
_diffrn_reflns_av_unetI/netI     0.0198
_diffrn_reflns_Laue_measured_fraction_full 1.000
_diffrn_reflns_Laue_measured_fraction_max 0.996
_diffrn_reflns_limit_h_max       7
_diffrn_reflns_limit_h_min       -6
_diffrn_reflns_limit_k_max       7
_diffrn_reflns_limit_k_min       -11
_diffrn_reflns_limit_l_max       28
_diffrn_reflns_limit_l_min       -28
_diffrn_reflns_number            13169
_diffrn_reflns_point_group_measured_fraction_full 1.000
_diffrn_reflns_point_group_measured_fraction_max 0.996
_diffrn_reflns_theta_full        67.684
_diffrn_reflns_theta_max         79.783
_diffrn_reflns_theta_min         3.918
_diffrn_ambient_environment      N~2~
_diffrn_ambient_temperature      100.00(10)
_diffrn_detector                 'Hybrid Pixel Array Detector'
_diffrn_detector_area_resol_mean 10.0000
_diffrn_detector_type            HyPix
_diffrn_measured_fraction_theta_full 1.000
_diffrn_measured_fraction_theta_max 0.996
_diffrn_measurement_details      
;
List of Runs (angles in degrees, time in seconds):

  # Type    Start    End  Width  t~exp~   \w     \q     \k     \f   Frames
#--------------------------------------------------------------------------
  1  \w   -122.00 -30.00   0.50    0.60    --  -46.59 -16.00  53.00  184
  2  \w   -122.00 -30.00   0.50    0.60    --  -46.59 -16.00  53.00  184
  3  \w     30.00 122.00   0.50    0.60    --   46.59  16.00-137.00  184
  4  \w    -28.00  25.00   0.50    0.60    --   46.59 -16.00  53.00  106
  5  \w   -167.00 -75.00   0.50    2.40    --  -91.75 -16.00  53.00  184
  6  \w     96.00 178.00   0.50    2.40    --  113.25  16.00-137.00  164
  7  \w    -25.00  30.00   0.50    0.60    --  -46.59  16.00-137.00  110
  8  \w     34.00  93.00   0.50    0.60    --   46.59-125.00-120.00  118
  9  \w    -29.00  27.00   0.50    0.60    --   46.59 -19.00 -60.00  112
 10  \w    -85.00 -27.00   0.50    2.40    --  -91.75 125.00 -90.00  116
 11  \w    -51.00 -23.00   0.50    2.40    --  -91.75  45.00-150.00   56
 12  \w     44.00  69.00   0.50    2.40    --  113.25 -61.00-180.00   50
 13  \w     41.00 106.00   0.50    2.40    --  113.25 -95.00 -90.00  130
 14  \w     66.00  96.00   0.50    2.40    --  113.25 -77.00 -30.00   60
 15  \w     69.00 102.00   0.50    2.40    --  113.25 -95.00 -30.00   66
 16  \w    142.00 168.00   0.50    2.40    --  113.25  15.00 120.00   52
 17  \w     77.00 110.00   0.50    2.40    --  113.25-125.00  30.00   66
 18  \w     43.00  70.00   0.50    2.40    --  113.25 -61.00 -30.00   54
 19  \w     55.00 103.00   0.50    2.40    --  113.25 -87.00-141.53   96
 20  \w    110.00 141.00   0.50    2.40    --  113.25 -87.00-141.53   62
 21  \w     43.00  70.00   0.50    2.40    --  113.25 -61.00-150.00   54
 22  \w     95.00 128.00   0.50    2.40    --  113.25 125.00 -90.00   66
 23  \w     44.00  95.00   0.50    2.40    --  113.25 -95.00 -60.00  102
 24  \w    111.00 138.00   0.50    2.40    --  113.25  15.00 120.00   54
 25  \w    140.00 177.00   0.50    2.40    --  113.25 125.00 -90.00   74
 26  \w     56.00  98.00   0.50    2.40    --  113.25 -77.00-120.00   84
 27  \w     55.00  82.00   0.50    2.40    --  113.25 -77.00-180.00   54
 28  \w     43.00  69.00   0.50    2.40    --  113.25-125.00  30.00   52
 29  \w     96.00 177.00   0.50    2.40    --  113.25  15.00 -90.00  162
 30  \w    102.00 128.00   0.50    2.40    --  113.25  45.00-120.00   52
 31  \w     97.00 127.00   0.50    2.40    --  113.25 125.00-150.00   60
 32  \w    101.00 130.00   0.50    2.40    --  113.25  30.00 150.00   58
 33  \w     42.00 103.00   0.50    2.40    --  113.25 -77.00  90.00  122
 34  \w     48.00  74.00   0.50    2.40    --  113.25 -95.00  90.00   52
 35  \w     81.00 106.00   0.50    2.40    --  113.25 -95.00  90.00   50
 36  \w     76.00 101.00   0.50    2.40    --  113.25 -95.00   0.00   50
 37  \w    106.00 168.00   0.50    2.40    --  113.25  45.00-180.00  124
 38  \w    122.00 168.00   0.50    2.40    --  113.25  61.00 -60.00   92
 39  \w    111.00 137.00   0.50    2.40    --  113.25  61.00 -90.00   52
 40  \w     85.00 111.00   0.50    2.40    --  113.25 -81.00 -89.37   52
 41  \w    118.00 146.00   0.50    2.40    --  113.25  30.00 -60.00   56
;
_diffrn_measurement_device       'four-circle diffractometer'
_diffrn_measurement_device_type  'XtaLAB Synergy, Dualflex, HyPix'
_diffrn_measurement_method       '\w scans'
_diffrn_orient_matrix_type       
'CrysAlisPro convention (1999,Acta A55,543-557)'
_diffrn_orient_matrix_UB_11      0.2686652000
_diffrn_orient_matrix_UB_12      -0.0267226000
_diffrn_orient_matrix_UB_13      -0.0096255000
_diffrn_orient_matrix_UB_21      0.0637204000
_diffrn_orient_matrix_UB_22      0.0247163000
_diffrn_orient_matrix_UB_23      0.0666011000
_diffrn_orient_matrix_UB_31      -0.0337303000
_diffrn_orient_matrix_UB_32      -0.1656861000
_diffrn_orient_matrix_UB_33      0.0114799000
_diffrn_radiation_monochromator  mirror
_diffrn_radiation_probe          x-ray
_diffrn_radiation_type           'Cu K\a'
_diffrn_radiation_wavelength     1.54184
_diffrn_source                   'micro-focus sealed X-ray tube'
_diffrn_source_type              'PhotonJet (Cu) X-ray Source'
_reflns_Friedel_coverage         0.000
_reflns_Friedel_fraction_full    .
_reflns_Friedel_fraction_max     .
_reflns_number_gt                2305
_reflns_number_total             2471
_reflns_special_details          
;
 Reflections were merged by SHELXL according to the crystal
 class for the calculation of statistics and refinement.
 
 _reflns_Friedel_fraction is defined as the number of unique
 Friedel pairs measured divided by the number that would be
 possible theoretically, ignoring centric projections and
 systematic absences.
;
_reflns_threshold_expression     'I > 2\s(I)'
_computing_cell_refinement       'CrysAlisPro 1.171.43.117a (Rigaku OD, 2024)'
_computing_data_collection       
'CrysAlisPro system (CCD 43.109a 64-bit (release 21-02-2024))'
_computing_data_reduction        'CrysAlisPro 1.171.43.117a (Rigaku OD, 2024)'
_computing_molecular_graphics    'Olex2 1.5 (Dolomanov et al., 2009)'
_computing_publication_material  'Olex2 1.5 (Dolomanov et al., 2009)'
_computing_structure_refinement  'SHELXL 2018/3 (Sheldrick, 2015)'
_computing_structure_solution    'SHELXT 2014/5 (Sheldrick, 2014)'
_refine_diff_density_max         0.391
_refine_diff_density_min         -0.253
_refine_diff_density_rms         0.042
_refine_ls_extinction_coef       0.0020(5)
_refine_ls_extinction_expression Fc^*^=kFc[1+0.001xFc^2^\l^3^/sin(2\q)]^-1/4^
_refine_ls_extinction_method     'SHELXL-2018/3 (Sheldrick 2018)'
_refine_ls_goodness_of_fit_ref   1.030
_refine_ls_hydrogen_treatment    constr
_refine_ls_matrix_type           full
_refine_ls_number_parameters     155
_refine_ls_number_reflns         2471
_refine_ls_number_restraints     0
_refine_ls_R_factor_all          0.0420
_refine_ls_R_factor_gt           0.0397
_refine_ls_restrained_S_all      1.030
_refine_ls_shift/su_max          0.001
_refine_ls_shift/su_mean         0.000
_refine_ls_structure_factor_coef Fsqd
_refine_ls_weighting_details     
'w=1/[\s^2^(Fo^2^)+(0.0578P)^2^+0.4766P] where P=(Fo^2^+2Fc^2^)/3'
_refine_ls_weighting_scheme      calc
_refine_ls_wR_factor_gt          0.1100
_refine_ls_wR_factor_ref         0.1123
_refine_special_details          
;
 Refinement of F^2^ against ALL reflections.  The weighted R-factor wR and 
 goodness of fit S are based on F^2^, conventional R-factors R are based 
 on F, with F set to zero for negative F^2^. The threshold expression of 
 F^2^ > 2sigma(F^2^) is used only for calculating R-factors(gt) etc. and is 
 not relevant to the choice of reflections for refinement.  R-factors based 
 on F^2^ are statistically about twice as large as those based on F, and R- 
 factors based on ALL data will be even larger.
;
_olex2_refinement_description    
;
1. Fixed Uiso
 At 1.2 times of:
  All C(H) groups
2.a Aromatic/amide H refined with riding coordinates:
 C1(H1), C2(H2), C3(H3), C4(H4), C5(H5), C8(H8), C9(H9), C11(H11), C12(H12),
 C13(H13), C14(H14), C15(H15)
;
_atom_sites_solution_hydrogens   geom
_atom_sites_solution_primary     dual
_atom_sites_solution_secondary   difmap
loop_
_atom_site_label
_atom_site_type_symbol
_atom_site_fract_x
_atom_site_fract_y
_atom_site_fract_z
_atom_site_U_iso_or_equiv
_atom_site_adp_type
_atom_site_occupancy
_atom_site_site_symmetry_order
_atom_site_calc_flag
_atom_site_refinement_flags_posn
_atom_site_refinement_flags_adp
_atom_site_refinement_flags_occupancy
_atom_site_disorder_assembly
_atom_site_disorder_group
N1 N 0.38239(18) 0.50841(11) 0.72777(4) 0.0255(2) Uani 1 1 d . . . . .
N2 N 0.34442(18) 0.59947(11) 0.68058(4) 0.0236(2) Uani 1 1 d . . . . .
C1 C 0.3251(2) 0.72447(13) 0.56556(5) 0.0245(3) Uani 1 1 d . . . . .
H1 H 0.195246 0.742311 0.589925 0.029 Uiso 1 1 calc R U . . .
C2 C 0.3301(2) 0.79452(14) 0.51109(5) 0.0276(3) Uani 1 1 d . . . . .
H2 H 0.204366 0.860775 0.498570 0.033 Uiso 1 1 calc R U . . .
C3 C 0.5178(2) 0.76833(14) 0.47475(5) 0.0277(3) Uani 1 1 d . . . . .
H3 H 0.519750 0.815265 0.437247 0.033 Uiso 1 1 calc R U . . .
C4 C 0.7023(2) 0.67299(14) 0.49379(5) 0.0280(3) Uani 1 1 d . . . . .
H4 H 0.831256 0.654952 0.469179 0.034 Uiso 1 1 calc R U . . .
C5 C 0.7002(2) 0.60374(13) 0.54844(5) 0.0262(3) Uani 1 1 d . . . . .
H5 H 0.828566 0.539674 0.561263 0.031 Uiso 1 1 calc R U . . .
C6 C 0.5098(2) 0.62803(13) 0.58468(5) 0.0226(3) Uani 1 1 d . . . . .
C7 C 0.5021(2) 0.55447(12) 0.64151(5) 0.0205(2) Uani 1 1 d . . . . .
C8 C 0.6393(2) 0.43529(14) 0.66404(5) 0.0269(3) Uani 1 1 d . . . . .
H8 H 0.761776 0.384096 0.645010 0.032 Uiso 1 1 calc R U . . .
C9 C 0.5612(2) 0.40758(13) 0.71893(5) 0.0259(3) Uani 1 1 d . . . . .
H9 H 0.619193 0.333171 0.745777 0.031 Uiso 1 1 calc R U . . .
C10 C 0.2419(2) 0.52462(13) 0.77847(5) 0.0228(3) Uani 1 1 d . . . . .
C11 C 0.3116(2) 0.45049(13) 0.83074(5) 0.0263(3) Uani 1 1 d . . . . .
H11 H 0.451209 0.389722 0.832735 0.032 Uiso 1 1 calc R U . . .
C12 C 0.1769(2) 0.46546(14) 0.87987(5) 0.0277(3) Uani 1 1 d . . . . .
H12 H 0.224001 0.414328 0.915425 0.033 Uiso 1 1 calc R U . . .
C13 C -0.0268(2) 0.55504(14) 0.87731(6) 0.0272(3) Uani 1 1 d . . . . .
H13 H -0.118723 0.565317 0.911017 0.033 Uiso 1 1 calc R U . . .
C14 C -0.0949(2) 0.62932(14) 0.82521(6) 0.0277(3) Uani 1 1 d . . . . .
H14 H -0.233506 0.690953 0.823478 0.033 Uiso 1 1 calc R U . . .
C15 C 0.0376(2) 0.61437(13) 0.77559(5) 0.0256(3) Uani 1 1 d . . . . .
H15 H -0.010593 0.664893 0.739960 0.031 Uiso 1 1 calc R U . . .

loop_
_atom_site_aniso_label
_atom_site_aniso_U_11
_atom_site_aniso_U_22
_atom_site_aniso_U_33
_atom_site_aniso_U_23
_atom_site_aniso_U_13
_atom_site_aniso_U_12
N1 0.0261(5) 0.0237(5) 0.0265(5) -0.0007(4) 0.0009(4) -0.0008(4)
N2 0.0240(5) 0.0225(5) 0.0245(5) 0.0010(4) 0.0032(4) 0.0001(4)
C1 0.0220(5) 0.0281(6) 0.0237(5) -0.0022(4) 0.0030(4) -0.0009(4)
C2 0.0253(6) 0.0308(6) 0.0263(6) 0.0009(5) -0.0005(4) 0.0005(5)
C3 0.0290(6) 0.0308(6) 0.0236(6) -0.0005(5) 0.0029(4) -0.0064(5)
C4 0.0262(6) 0.0304(6) 0.0284(6) -0.0049(5) 0.0081(5) -0.0045(5)
C5 0.0233(6) 0.0253(6) 0.0304(6) -0.0037(5) 0.0035(5) -0.0006(4)
C6 0.0231(5) 0.0218(5) 0.0227(5) -0.0035(4) 0.0011(4) -0.0032(4)
C7 0.0190(5) 0.0202(5) 0.0223(5) -0.0036(4) 0.0014(4) -0.0008(4)
C8 0.0268(6) 0.0261(6) 0.0279(6) -0.0042(5) 0.0020(5) 0.0034(5)
C9 0.0269(6) 0.0219(6) 0.0286(6) -0.0014(4) -0.0007(5) 0.0031(4)
C10 0.0226(5) 0.0201(5) 0.0259(6) -0.0011(4) 0.0023(4) -0.0043(4)
C11 0.0264(6) 0.0235(6) 0.0290(6) 0.0013(5) 0.0029(5) 0.0011(4)
C12 0.0305(6) 0.0265(6) 0.0264(6) 0.0038(5) 0.0026(5) -0.0004(5)
C13 0.0252(6) 0.0291(6) 0.0280(6) -0.0007(5) 0.0058(5) -0.0029(5)
C14 0.0216(6) 0.0283(6) 0.0334(6) 0.0006(5) 0.0018(5) 0.0001(5)
C15 0.0231(6) 0.0265(6) 0.0268(6) 0.0026(4) -0.0010(4) -0.0025(4)

_geom_special_details            
;
 All esds (except the esd in the dihedral angle between two l.s. planes)
 are estimated using the full covariance matrix.  The cell esds are taken
 into account individually in the estimation of esds in distances, angles
 and torsion angles; correlations between esds in cell parameters are only
 used when they are defined by crystal symmetry.  An approximate (isotropic)
 treatment of cell esds is used for estimating esds involving l.s. planes.
;
loop_
_geom_bond_atom_site_label_1
_geom_bond_atom_site_label_2
_geom_bond_distance
_geom_bond_site_symmetry_2
_geom_bond_publ_flag
N1 N2 1.3555(14) . ?
N1 C9 1.3750(16) . ?
N1 C10 1.4368(15) . ?
N2 C7 1.3482(14) . ?
C1 H1 0.9500 . ?
C1 C2 1.3884(17) . ?
C1 C6 1.3950(17) . ?
C2 H2 0.9500 . ?
C2 C3 1.3903(17) . ?
C3 H3 0.9500 . ?
C3 C4 1.3874(19) . ?
C4 H4 0.9500 . ?
C4 C5 1.3875(17) . ?
C5 H5 0.9500 . ?
C5 C6 1.3979(16) . ?
C6 C7 1.4518(16) . ?
C7 C8 1.3996(16) . ?
C8 H8 0.9500 . ?
C8 C9 1.3656(17) . ?
C9 H9 0.9500 . ?
C10 C11 1.3925(17) . ?
C10 C15 1.3947(17) . ?
C11 H11 0.9500 . ?
C11 C12 1.3868(17) . ?
C12 H12 0.9500 . ?
C12 C13 1.3911(18) . ?
C13 H13 0.9500 . ?
C13 C14 1.3881(18) . ?
C14 H14 0.9500 . ?
C14 C15 1.3891(17) . ?
C15 H15 0.9500 . ?

loop_
_geom_angle_atom_site_label_1
_geom_angle_atom_site_label_2
_geom_angle_atom_site_label_3
_geom_angle
_geom_angle_site_symmetry_1
_geom_angle_site_symmetry_3
_geom_angle_publ_flag
N2 N1 C9 111.56(10) . . ?
N2 N1 C10 120.12(10) . . ?
C9 N1 C10 128.31(10) . . ?
C7 N2 N1 104.93(9) . . ?
C2 C1 H1 119.8 . . ?
C2 C1 C6 120.33(11) . . ?
C6 C1 H1 119.8 . . ?
C1 C2 H2 119.8 . . ?
C1 C2 C3 120.42(12) . . ?
C3 C2 H2 119.8 . . ?
C2 C3 H3 120.3 . . ?
C4 C3 C2 119.36(11) . . ?
C4 C3 H3 120.3 . . ?
C3 C4 H4 119.7 . . ?
C3 C4 C5 120.63(11) . . ?
C5 C4 H4 119.7 . . ?
C4 C5 H5 119.9 . . ?
C4 C5 C6 120.16(11) . . ?
C6 C5 H5 119.9 . . ?
C1 C6 C5 119.10(11) . . ?
C1 C6 C7 119.94(10) . . ?
C5 C6 C7 120.97(11) . . ?
N2 C7 C6 119.97(10) . . ?
N2 C7 C8 110.93(10) . . ?
C8 C7 C6 129.10(11) . . ?
C7 C8 H8 127.0 . . ?
C9 C8 C7 105.98(11) . . ?
C9 C8 H8 127.0 . . ?
N1 C9 H9 126.7 . . ?
C8 C9 N1 106.60(11) . . ?
C8 C9 H9 126.7 . . ?
C11 C10 N1 119.55(11) . . ?
C11 C10 C15 120.08(11) . . ?
C15 C10 N1 120.37(11) . . ?
C10 C11 H11 120.0 . . ?
C12 C11 C10 119.92(11) . . ?
C12 C11 H11 120.0 . . ?
C11 C12 H12 119.9 . . ?
C11 C12 C13 120.28(11) . . ?
C13 C12 H12 119.9 . . ?
C12 C13 H13 120.2 . . ?
C14 C13 C12 119.61(11) . . ?
C14 C13 H13 120.2 . . ?
C13 C14 H14 119.7 . . ?
C13 C14 C15 120.62(11) . . ?
C15 C14 H14 119.7 . . ?
C10 C15 H15 120.3 . . ?
C14 C15 C10 119.49(11) . . ?
C14 C15 H15 120.3 . . ?

loop_
_geom_torsion_atom_site_label_1
_geom_torsion_atom_site_label_2
_geom_torsion_atom_site_label_3
_geom_torsion_atom_site_label_4
_geom_torsion
_geom_torsion_site_symmetry_1
_geom_torsion_site_symmetry_2
_geom_torsion_site_symmetry_3
_geom_torsion_site_symmetry_4
_geom_torsion_publ_flag
N1 N2 C7 C6 179.43(9) . . . . ?
N1 N2 C7 C8 -0.01(13) . . . . ?
N1 C10 C11 C12 -179.96(11) . . . . ?
N1 C10 C15 C14 -179.60(10) . . . . ?
N2 N1 C9 C8 -0.19(14) . . . . ?
N2 N1 C10 C11 -167.86(10) . . . . ?
N2 N1 C10 C15 11.89(16) . . . . ?
N2 C7 C8 C9 -0.10(14) . . . . ?
C1 C2 C3 C4 -0.91(19) . . . . ?
C1 C6 C7 N2 -12.69(16) . . . . ?
C1 C6 C7 C8 166.65(12) . . . . ?
C2 C1 C6 C5 0.40(17) . . . . ?
C2 C1 C6 C7 -179.56(11) . . . . ?
C2 C3 C4 C5 0.19(18) . . . . ?
C3 C4 C5 C6 0.83(18) . . . . ?
C4 C5 C6 C1 -1.11(17) . . . . ?
C4 C5 C6 C7 178.85(10) . . . . ?
C5 C6 C7 N2 167.35(11) . . . . ?
C5 C6 C7 C8 -13.31(18) . . . . ?
C6 C1 C2 C3 0.61(18) . . . . ?
C6 C7 C8 C9 -179.48(11) . . . . ?
C7 C8 C9 N1 0.17(13) . . . . ?
C9 N1 N2 C7 0.12(13) . . . . ?
C9 N1 C10 C11 12.41(18) . . . . ?
C9 N1 C10 C15 -167.84(11) . . . . ?
C10 N1 N2 C7 -179.65(10) . . . . ?
C10 N1 C9 C8 179.56(11) . . . . ?
C10 C11 C12 C13 -0.41(19) . . . . ?
C11 C10 C15 C14 0.15(18) . . . . ?
C11 C12 C13 C14 0.10(19) . . . . ?
C12 C13 C14 C15 0.35(19) . . . . ?
C13 C14 C15 C10 -0.47(18) . . . . ?
C15 C10 C11 C12 0.29(18) . . . . ?

_shelx_res_file                  
;
TITL rus-197_a.res in P2(1)/c
    rus-197.res
    created by SHELXL-2018/3 at 16:25:40 on 10-Apr-2024
REM Old TITL RUS-197 in P2(1)/c
REM SHELXT solution in P2(1)/c
REM R1 0.100, Rweak 0.027, Alpha 0.015, Orientation as input
REM Formula found by SHELXT: C16 N
CELL 1.54184 5.5513 9.0805 22.6176 90 93.832 90
ZERR 4 0.0001 0.0001 0.0003 0 0.001 0
LATT 1
SYMM -X,0.5+Y,0.5-Z
SFAC C H N
UNIT 60 48 8

L.S. 10 0 0
PLAN  1
SIZE 0.04 0.17 0.31
TEMP -173
CONF
BOND $H
list 4
MORE -1
fmap 2 53
acta
REM <olex2.extras>
REM <HklSrc "%.\\RUS-197.hkl">
REM </olex2.extras>

WGHT    0.057800    0.476600
EXTI    0.002023
FVAR       0.78297
N1    3    0.382392    0.508410    0.727773    11.00000    0.02611    0.02373 =
         0.02645   -0.00075    0.00094   -0.00082
N2    3    0.344424    0.599474    0.680582    11.00000    0.02401    0.02247 =
         0.02445    0.00102    0.00318    0.00009
C1    1    0.325072    0.724474    0.565558    11.00000    0.02197    0.02808 =
         0.02369   -0.00215    0.00297   -0.00089
AFIX  43
H1    2    0.195246    0.742311    0.589925    11.00000   -1.20000
AFIX   0
C2    1    0.330053    0.794525    0.511089    11.00000    0.02535    0.03077 =
         0.02626    0.00090   -0.00054    0.00050
AFIX  43
H2    2    0.204366    0.860775    0.498570    11.00000   -1.20000
AFIX   0
C3    1    0.517802    0.768334    0.474751    11.00000    0.02896    0.03080 =
         0.02364   -0.00053    0.00290   -0.00636
AFIX  43
H3    2    0.519750    0.815265    0.437247    11.00000   -1.20000
AFIX   0
C4    1    0.702297    0.672992    0.493792    11.00000    0.02620    0.03038 =
         0.02837   -0.00486    0.00805   -0.00446
AFIX  43
H4    2    0.831256    0.654952    0.469179    11.00000   -1.20000
AFIX   0
C5    1    0.700233    0.603744    0.548441    11.00000    0.02330    0.02530 =
         0.03036   -0.00370    0.00354   -0.00057
AFIX  43
H5    2    0.828566    0.539674    0.561263    11.00000   -1.20000
AFIX   0
C6    1    0.509763    0.628030    0.584679    11.00000    0.02310    0.02182 =
         0.02271   -0.00351    0.00107   -0.00322
C7    1    0.502135    0.554474    0.641515    11.00000    0.01904    0.02022 =
         0.02227   -0.00364    0.00138   -0.00076
C8    1    0.639316    0.435286    0.664036    11.00000    0.02677    0.02615 =
         0.02794   -0.00418    0.00196    0.00337
AFIX  43
H8    2    0.761776    0.384096    0.645010    11.00000   -1.20000
AFIX   0
C9    1    0.561247    0.407580    0.718934    11.00000    0.02691    0.02188 =
         0.02856   -0.00142   -0.00069    0.00306
AFIX  43
H9    2    0.619193    0.333171    0.745777    11.00000   -1.20000
AFIX   0
C10   1    0.241919    0.524620    0.778475    11.00000    0.02262    0.02007 =
         0.02587   -0.00111    0.00230   -0.00430
C11   1    0.311593    0.450485    0.830738    11.00000    0.02644    0.02351 =
         0.02898    0.00132    0.00291    0.00114
AFIX  43
H11   2    0.451209    0.389722    0.832735    11.00000   -1.20000
AFIX   0
C12   1    0.176930    0.465461    0.879869    11.00000    0.03047    0.02650 =
         0.02638    0.00383    0.00260   -0.00037
AFIX  43
H12   2    0.224001    0.414328    0.915425    11.00000   -1.20000
AFIX   0
C13   1   -0.026781    0.555038    0.877309    11.00000    0.02516    0.02907 =
         0.02803   -0.00070    0.00576   -0.00287
AFIX  43
H13   2   -0.118723    0.565317    0.911017    11.00000   -1.20000
AFIX   0
C14   1   -0.094934    0.629317    0.825211    11.00000    0.02155    0.02827 =
         0.03339    0.00056    0.00178    0.00006
AFIX  43
H14   2   -0.233506    0.690953    0.823478    11.00000   -1.20000
AFIX   0
C15   1    0.037585    0.614372    0.775587    11.00000    0.02307    0.02645 =
         0.02685    0.00256   -0.00103   -0.00249
AFIX  43
H15   2   -0.010593    0.664893    0.739960    11.00000   -1.20000
AFIX   0
HKLF 4


REM  rus-197_a.res in P2(1)/c
REM wR2 = 0.1123, GooF = S = 1.030, Restrained GooF = 1.030 for all data
REM R1 = 0.0397 for 2305 Fo > 4sig(Fo) and 0.0420 for all 2471 data
REM 155 parameters refined using 0 restraints

END

WGHT      0.0578      0.4766

REM Highest difference peak  0.391,  deepest hole -0.253,  1-sigma level  0.042
Q1    1   0.5118  0.5856  0.6246  11.00000  0.05    0.39
;
_shelx_res_checksum              40328
_shelx_hkl_file                  
;
   0   0  -2  449.16   14.07
   0   0  -2  445.60   14.07
   0   0  -3    0.17    0.23
   0   0  -3    0.21    0.22
   0   0  -4  401.22   13.08
   0   0  -4  408.18   13.08
   0   0  -5   -0.06    0.36
   0   0  -5    0.06    0.35
   0   0  -6  942.52   30.01
   0   0  -6  943.68   30.01
   0   0  -7    0.09    0.41
   0   0  -7    0.35    0.46
   0   0   7    0.26    0.34
   0   0  -8   19.27    1.50
   0   0  -8   18.89    1.49
   0   0   8   20.15    1.51
   0   0  -9    0.85    0.52
   0   0  -9   -0.12    0.55
   0   0   9    0.12    0.44
   0   0 -10    2.66    0.83
   0   0 -10    2.52    0.74
   0   0  10    3.12    0.74
   0   0 -11   -0.32    0.72
   0   0 -11   -0.16    0.61
   0   0  11   -1.24    0.58
   0   0 -12  213.12    8.94
   0   0 -12  218.12    8.98
   0   0  12  211.16    8.74
   0   0 -13   -0.21    0.61
   0   0 -13   -0.43    0.73
   0   0  13    0.39    0.54
   0   0 -14  159.59    7.51
   0   0 -14  153.77    7.41
   0   0  14  147.06    7.09
   0   0 -15   -0.28    0.83
   0   0 -15    0.27    0.70
   0   0  15   -0.73    0.71
   0   0 -16    6.74    1.57
   0   0 -16    8.50    1.68
   0   0  16    7.09    1.47
   0   0 -17    1.01    0.92
   0   0 -17    0.34    0.87
   0   0  17    0.36    0.39
   0   0  17   -0.30    0.77
   0   0  17    0.08    0.42
   0   0 -18  716.37   26.30
   0   0  18  716.03   22.68
   0   0 -18  686.77   26.16
   0   0  18  733.45   25.93
   0   0  18  678.83   22.75
   0   0 -19    0.40    1.02
   0   0 -19   -1.18    0.88
   0   0  19   -0.08    0.46
   0   0  19   -0.35    0.84
   0   0  19    0.09    0.51
   0   0 -20  872.65   27.84
   0   0 -20  820.23   31.46
   0   0  20  866.81   27.53
   0   0  20  832.28   30.92
   0   0  20  855.11   27.29
   0   0 -20  809.68   31.38
   0   0 -21   -0.43    0.96
   0   0 -21    0.43    1.03
   0   0  21    0.64    0.42
   0   0  21   -0.75    0.90
   0   0  21   -0.09    0.51
   0   0  21   -0.07    0.44
   0   0 -21    0.65    0.61
   0   0  22  190.87    6.87
   0   0  22  186.99    6.66
   0   0 -22  181.86    7.09
   0   0  22  182.45    6.63
   0   0  23    0.24    0.52
   0   0  23    0.81    0.48
   0   0 -23    0.62    0.56
   0   0  23   -0.27    0.43
   0   0 -24    0.83    0.59
   0   0  24    0.45    0.50
   0   0  24    0.43    0.42
   0   0 -24    0.39    0.53
   0   0  24    0.18    0.42
   0   0 -25   -0.07    0.49
   0   0  25    0.27    0.43
   0   0  25    0.05    0.35
   0   0 -25    0.17    0.46
   0   0  25    0.16    0.40
   0   0  26    1.92    0.38
   0   0 -26    1.32    0.54
   0   0 -26    1.98    0.51
   0   0  26    1.25    0.45
   0   0  27   -0.03    0.23
   0   0  27    0.27    0.33
   0   0 -27   -0.41    0.35
   0   0 -27    0.10    0.36
   0   0 -28    2.31    0.37
   0  -1   0    0.08    0.14
   0   1  -1  169.39    5.32
   0  -1  -1  164.18    5.32
   0  -1  -1  168.26    5.32
   0   1  -1  169.35    5.32
   0  -1   1  170.37    5.32
   0   1   1  165.96    5.32
   0  -1  -1  165.22    5.51
   0   1  -2  266.60    8.55
   0  -1  -2  267.01    8.55
   0  -1  -2  267.26    8.55
   0   1  -2  266.31    8.55
   0  -1   2  277.32    8.58
   0   1   2  261.26    8.55
   0  -1   2  263.73    8.63
   0  -1  -2  272.58    8.58
   0  -1  -3  135.34    4.68
   0   1  -3  141.85    4.69
   0  -1  -3  133.33    4.68
   0   1  -3  139.08    4.69
   0   1   3  132.20    4.69
   0  -1   3  138.24    4.71
   0  -1  -3  139.75    4.54
   0  -1   3  136.04    4.63
   0  -1  -4 1343.92   41.27
   0   1  -4 1381.10   41.27
   0   1  -4 1342.45   41.25
   0  -1  -4 1323.16   41.26
   0   1   4 1243.97   41.26
   0  -1   4 1310.28   41.27
   0  -1  -4 1321.03   40.90
   0  -1   4 1301.31   41.02
   0   1  -5  229.94    7.68
   0  -1  -5  220.53    7.65
   0   1  -5  226.68    7.67
   0  -1  -5  218.83    7.64
   0  -1   5  225.10    7.67
   0   1   5  223.45    7.68
   0  -1   5  216.71    7.26
   0  -1  -5  223.17    7.10
   0   1  -6   89.37    3.56
   0  -1  -6   87.56    3.56
   0  -1  -6   84.56    3.52
   0   1  -6   87.61    3.54
   0   1   6   84.73    3.52
   0  -1   6   87.66    3.56
   0  -1   6   80.64    2.99
   0  -1  -7  222.03    8.08
   0   1  -7  223.89    8.04
   0   1  -7  222.43    8.03
   0  -1  -7  222.76    8.07
   0  -1   7  227.43    8.08
   0   1   7  222.43    8.01
   0   1  -8   12.47    1.21
   0  -1  -8   12.49    1.22
   0  -1  -8   11.76    1.19
   0   1  -8   13.85    1.27
   0   1   8   13.79    1.26
   0  -1   8   12.18    1.20
   0  -1  -9  553.39   18.45
   0   1  -9  559.44   18.49
   0  -1  -9  525.01   18.36
   0   1  -9  544.35   18.45
   0  -1   9  544.99   18.36
   0   1   9  542.73   18.38
   0  -1 -10  936.18   31.00
   0   1 -10  912.61   30.99
   0   1 -10  934.31   31.01
   0  -1 -10  943.75   30.99
   0   1  10  950.92   30.91
   0  -1  10  979.44   30.97
   0   1 -11   32.95    2.42
   0  -1 -11   29.39    2.32
   0   1 -11   28.45    2.32
   0  -1 -11   25.58    2.19
   0  -1  11   28.90    2.21
   0   1  11   28.58    2.22
   0   1 -12   29.72    2.47
   0  -1 -12   28.27    2.39
   0  -1 -12   30.06    2.46
   0   1 -12   31.69    2.54
   0  -1  12   26.85    2.29
   0   1  12   27.77    2.33
   0  -1 -13  305.27   12.14
   0   1 -13  304.91   12.18
   0   1 -13  320.30   12.25
   0  -1 -13  310.91   12.16
   0   1  13  300.28   11.85
   0  -1  13  310.63   11.95
   0  -1 -14  129.10    6.51
   0   1 -14  125.45    6.43
   0  -1  14  125.37    6.18
   0   1  14  110.73    5.95
   0   1 -14  132.39    6.52
   0  -1 -14  113.80    6.26
   0  -1  15    1.73    0.81
   0   1  15    1.47    0.84
   0   1 -15    0.83    0.84
   0  -1 -15    0.55    0.83
   0  -1 -15    0.28    0.76
   0   1 -15    1.37    0.79
   0   1  16   18.97    1.26
   0  -1  16   21.78    1.37
   0   1  16   19.45    1.31
   0   1 -16   22.24    2.59
   0   1  16   18.80    2.26
   0  -1  16   19.53    2.36
   0  -1 -16   19.75    2.46
   0  -1 -16   18.38    2.36
   0   1 -16   15.93    2.24
   0   1 -17  114.24    6.78
   0  -1 -17  108.49    6.62
   0   1  17  112.76    4.40
   0  -1  17  115.58    4.38
   0   1 -17  113.29    6.80
   0  -1 -17  117.98    6.89
   0  -1  17  106.48    4.18
   0  -1  17  121.78    6.64
   0   1  17  120.14    6.60
   0   1  17  110.44    4.47
   0  -1  17  115.68    4.51
   0  -1 -18    7.69    1.75
   0   1 -18    9.62    1.92
   0  -1 -18    6.55    1.67
   0   1 -18    4.78    1.59
   0  -1  18    5.85    0.73
   0  -1  18    8.02    0.85
   0  -1  18    7.35    0.77
   0  -1  18    7.86    1.62
   0   1  18    6.18    1.61
   0   1  18    8.38    0.96
   0  -1  18    6.20    0.85
   0  -1  19   -0.70    1.00
   0   1  19    1.04    1.00
   0  -1  19    1.37    0.50
   0  -1  19    1.13    0.49
   0  -1 -19    1.17    1.01
   0   1 -19    0.79    1.02
   0   1 -19    0.79    1.08
   0  -1 -19    1.96    1.01
   0  -1  19    1.42    0.53
   0   1  20   12.67    2.15
   0  -1  20   16.02    2.43
   0  -1  20   15.22    1.12
   0   1 -20   12.03    2.34
   0   1 -20   12.90    2.35
   0  -1 -20   18.87    2.73
   0  -1 -20   16.05    2.55
   0  -1  20   15.10    1.16
   0  -1  20   14.64    1.20
   0   1 -20   12.31    1.26
   0  -1 -20   11.54    1.23
   0  -1 -21  293.18   10.30
   0   1 -21  299.65   10.35
   0  -1  21  295.03   13.18
   0   1  21  258.94   12.72
   0   1 -21  256.17   13.21
   0  -1 -21  244.39   12.96
   0  -1  21  282.78    9.75
   0  -1 -21  264.64   13.26
   0   1 -21  256.60   13.24
   0  -1  21  292.26    9.88
   0  -1  21  307.73   10.01
   0  -1  22   52.29    2.50
   0  -1  22   44.18    2.33
   0  -1  22   49.73    2.33
   0   1  22   50.70    2.38
   0   1 -22   52.36    2.74
   0  -1 -22   48.70    2.66
   0  -1  23    0.50    0.46
   0   1  23    1.37    0.44
   0  -1  23    1.53    0.54
   0  -1  23    0.70    0.43
   0   1  23    1.21    0.51
   0  -1 -23    0.71    0.55
   0   1 -23    1.13    0.60
   0  -1 -24    1.69    0.63
   0   1 -24    1.42    0.57
   0   1  24    1.48    0.46
   0  -1  24    1.61    0.49
   0  -1  24    1.19    0.49
   0   1  24    0.93    0.47
   0   1 -24    1.18    0.57
   0  -1 -25   15.98    1.23
   0   1 -25   16.11    1.18
   0  -1  25   13.90    1.00
   0   1  25   13.70    0.96
   0  -1  25   14.31    1.06
   0   1 -25   17.10    1.30
   0  -1 -25   14.93    1.21
   0   1  25   17.32    1.09
   0   1 -26   17.01    1.13
   0  -1 -26   17.10    1.18
   0   1  26   14.84    0.92
   0  -1  26   16.27    0.99
   0   1 -26   14.73    1.14
   0  -1 -26   17.54    1.21
   0   1  26   17.32    1.02
   0   1 -27    9.25    0.71
   0  -1 -27    8.58    0.75
   0   1 -27    8.11    0.73
   0  -1 -27    6.77    0.67
   0   1  27    6.68    0.48
   0  -1 -28    2.14    0.36
   0   1 -28    2.00    0.31
   0   1  28    1.64    0.33
   0  -2   0 2774.46   85.75
   0  -2  -1 1570.38   48.69
   0  -2  -1 1558.13   48.91
   0  -2  -2 7099.26  220.77
   0   2  -2 7224.63  220.76
   0   2  -2 7120.26  220.75
   0  -2  -2 7103.21  220.76
   0   2   2 7198.04  220.72
   0  -2   2 7203.12  220.72
   0  -2  -2 7249.47  221.17
   0   2  -3  413.26   13.16
   0  -2  -3  408.97   13.17
   0   2  -3  408.51   13.15
   0  -2  -3  416.82   13.17
   0  -2   3  412.30   13.14
   0   2   3  402.48   13.13
   0  -2   3  405.80   13.44
   0  -2  -3  426.01   13.40
   0   2  -4 1860.13   57.27
   0  -2  -4 1806.21   57.27
   0  -2  -4 1814.90   57.28
   0   2  -4 1847.52   57.26
   0   2   4 1823.60   57.24
   0  -2   4 1846.80   57.25
   0  -2   4 1817.62   57.40
   0  -2  -4 1898.23   57.32
   0   2  -5  207.13    7.21
   0  -2  -5  205.25    7.21
   0   2  -5  200.15    7.18
   0  -2  -5  199.98    7.19
   0  -2   5  216.32    7.21
   0   2   5  212.13    7.20
   0  -2   5  198.44    7.15
   0  -2  -5  215.07    7.06
   0   2  -6   58.45    2.60
   0  -2  -6   54.79    2.58
   0   2  -6   51.77    2.52
   0  -2  -6   48.67    2.49
   0  -2   6   57.31    2.59
   0   2   6   52.84    2.51
   0  -2   6   50.43    2.36
   0  -2  -6   54.69    2.22
   0  -2  -7   21.01    1.55
   0   2  -7   22.21    1.55
   0  -2  -7   23.81    1.61
   0   2  -7   19.89    1.48
   0  -2   7   22.34    1.53
   0   2   7   21.57    1.49
   0  -2   7   21.17    1.28
   0  -2  -8   86.52    3.93
   0   2  -8   83.71    3.88
   0  -2  -8   87.46    3.93
   0   2  -8   83.58    3.89
   0  -2   8   90.22    3.91
   0   2   8   84.70    3.84
   0  -2   8   83.51    3.35
   0  -2  -9  248.58    9.51
   0   2  -9  255.61    9.54
   0  -2  -9  260.05    9.56
   0   2  -9  254.75    9.51
   0   2   9  251.62    9.39
   0  -2   9  265.51    9.51
   0   2 -10  207.32    8.24
   0  -2 -10  213.08    8.28
   0   2 -10  204.87    8.20
   0  -2 -10  208.47    8.22
   0  -2  10  199.77    8.05
   0   2  10  203.91    8.05
   0   2 -11   74.45    4.19
   0  -2 -11   82.42    4.30
   0  -2 -11   77.20    4.18
   0   2 -11   80.22    4.28
   0   2  11   80.38    4.16
   0  -2  11   81.79    4.18
   0  -2 -12  344.05   13.12
   0   2 -12  344.11   13.10
   0   2 -12  341.62   13.07
   0  -2 -12  338.80   13.08
   0  -2  12  345.96   12.89
   0   2  12  342.68   12.81
   0  -2 -13   42.12    3.22
   0   2 -13   42.11    3.18
   0  -2 -13   40.17    3.11
   0   2 -13   42.38    3.15
   0   2  13   40.85    2.93
   0  -2  13   33.04    2.79
   0   2 -14    0.76    0.84
   0   2 -14    0.25    0.61
   0  -2 -14    0.25    0.76
   0  -2 -14    0.25    0.72
   0  -2  14    0.23    0.62
   0   2  14   -0.22    0.64
   0  -2 -15  127.50    6.88
   0   2 -15  137.33    7.09
   0   2  15  133.68    6.69
   0  -2  15  134.21    6.77
   0  -2 -15  117.58    6.70
   0   2 -15  118.48    6.73
   0   2  16  107.29    4.18
   0  -2  16  102.42    4.15
   0  -2  16  100.89    4.02
   0  -2  16  106.69    4.10
   0   2  16  107.12    4.15
   0  -2 -16  111.52    6.42
   0   2 -16  103.02    6.28
   0   2  16   98.78    5.92
   0  -2  16  114.15    6.17
   0  -2 -16  111.39    6.38
   0   2 -16  111.70    6.44
   0  -2  17    7.17    0.83
   0   2  17    7.30    0.85
   0   2  17    5.08    1.32
   0  -2  17    7.88    1.58
   0   2  17    6.45    0.81
   0  -2  17    6.86    0.76
   0  -2  17    6.52    0.71
   0   2 -17    7.87    1.72
   0  -2 -17    7.43    1.73
   0   2 -17    5.85    1.52
   0  -2 -17    8.40    1.74
   0  -2  17    6.73    0.77
   0   2  18  275.02    9.18
   0  -2  18  268.64    9.10
   0  -2  18  261.69    9.03
   0  -2  18  252.17    8.88
   0  -2  18  278.42   11.95
   0   2  18  265.23   11.78
   0  -2 -18  246.68   11.94
   0   2 -18  248.26   12.06
   0  -2 -18  260.47   12.10
   0   2 -18  246.47   12.04
   0  -2  19   18.29    1.34
   0   2  19   17.21    1.35
   0  -2  19   19.94    1.34
   0  -2  19   18.80    1.24
   0   2  19   22.07    2.71
   0  -2  19   20.61    2.61
   0  -2 -19   19.63    1.51
   0   2 -19   19.24    1.51
   0  -2 -19   16.22    2.51
   0  -2 -19   21.55    2.86
   0   2 -19   16.56    2.53
   0   2 -19   18.48    2.69
   0  -2 -20  119.46    7.56
   0   2 -20  135.26    8.01
   0   2  20  130.15    5.03
   0  -2  20  126.74    4.88
   0  -2  20  128.75    4.95
   0   2 -20  132.76    5.24
   0  -2 -20  124.61    5.16
   0  -2  20  127.66    7.43
   0   2  20  129.50    7.42
   0  -2  20  121.20    4.72
   0   2 -20  123.37    7.73
   0  -2 -20  120.25    7.58
   0  -2  21  272.05    9.64
   0  -2  21  283.91    9.75
   0   2  21  282.52    9.81
   0  -2 -21  298.00   10.08
   0   2 -21  274.74   10.01
   0  -2  21  279.22    9.52
   0  -2 -22  108.55    4.56
   0   2 -22  108.32    4.57
   0  -2 -22  112.89    4.50
   0  -2  22  106.10    4.30
   0   2  22  111.00    4.41
   0  -2  22  101.87    4.20
   0  -2 -23   63.21    2.91
   0   2  23   58.81    2.80
   0  -2  23   61.25    2.69
   0  -2  23   63.51    2.77
   0  -2 -23   53.59    2.85
   0   2 -23   63.67    3.01
   0   2  23   59.46    2.66
   0   2 -24   22.07    1.40
   0  -2 -24   22.42    1.48
   0   2  24   22.30    1.46
   0   2  24   21.38    1.23
   0  -2  24   23.83    1.40
   0  -2 -24   19.70    1.45
   0   2 -24   20.24    1.47
   0   2  24   20.30    1.30
   0  -2  25   15.10    1.03
   0   2 -25   14.76    1.07
   0  -2 -25   15.65    1.16
   0   2  25   15.97    0.95
   0   2  25   15.59    1.14
   0  -2 -25   15.38    1.16
   0   2 -25   12.40    1.11
   0   2  25   15.51    1.04
   0  -2  26   14.59    0.96
   0  -2 -26   16.71    1.12
   0   2 -26   17.66    1.06
   0   2  26   18.25    1.12
   0   2  26   17.46    0.91
   0   2 -26   16.33    1.13
   0  -2 -26   14.74    1.08
   0   2  26   18.65    1.05
   0   2  26   18.56    1.06
   0   2 -27    7.34    0.55
   0  -2 -27    8.58    0.68
   0   2  27    7.03    0.62
   0   2  27    7.52    0.57
   0   2  28    9.06    0.59
   0  -3   0   -0.07    0.25
   0  -3   0    0.09    0.39
   0  -3   1  357.71   12.33
   0  -3  -1  369.24   11.84
   0  -3  -1  355.43   12.30
   0  -3  -2   98.25    3.82
   0  -3  -2   98.36    4.08
   0  -3  -3    7.78    0.91
   0  -3   3    9.26    0.99
   0  -3  -3    7.74    0.59
   0   3  -3    7.58    0.57
   0  -3   3    7.58    0.54
   0   3   3    7.77    0.55
   0   3  -3    7.94    0.58
   0  -3  -3    7.81    0.58
   0  -3  -4  228.33    7.66
   0  -3   4  207.86    7.69
   0  -3  -4  207.33    7.19
   0   3  -4  214.89    7.19
   0   3   4  204.56    7.12
   0  -3   4  212.00    7.11
   0  -3  -4  206.71    7.19
   0   3  -4  212.37    7.18
   0  -3  -5  483.02   15.43
   0  -3   5  458.55   15.61
   0   3  -5  467.76   15.21
   0  -3  -5  461.86   15.22
   0   3   5  457.83   15.13
   0  -3   5  459.10   15.11
   0   3  -5  461.66   15.19
   0  -3  -5  467.93   15.23
   0  -3  -6   51.99    2.43
   0  -3   6   50.21    2.55
   0  -3  -6   47.84    2.45
   0   3  -6   49.00    2.45
   0  -3   6   49.14    2.35
   0   3   6   47.43    2.33
   0  -3  -6   52.31    2.50
   0   3  -6   44.96    2.37
   0  -3  -7   32.06    1.72
   0  -3   7   29.82    1.82
   0  -3  -7   28.20    1.88
   0   3  -7   31.75    1.93
   0   3   7   28.14    1.77
   0  -3   7   29.08    1.78
   0  -3  -7   24.67    1.76
   0   3  -7   29.59    1.88
   0  -3   8  869.65   28.07
   0  -3  -8  873.07   28.46
   0   3  -8  891.19   28.46
   0  -3  -8  855.71   28.39
   0   3  -8  875.71   28.41
   0  -3   8  849.62   28.21
   0   3   8  884.47   28.27
   0  -3  -9   27.23    2.04
   0   3  -9   24.96    1.95
   0  -3  -9   25.82    1.98
   0   3  -9   26.20    2.00
   0  -3   9   23.39    1.83
   0   3   9   26.42    1.90
   0   3 -10  175.64    7.24
   0  -3 -10  167.70    7.18
   0  -3 -10  167.51    7.16
   0   3 -10  174.46    7.21
   0   3  10  170.38    6.97
   0  -3  10  171.77    7.00
   0  -3 -11   46.50    3.12
   0   3 -11   47.53    3.21
   0  -3 -11   47.38    3.17
   0   3 -11   49.33    3.23
   0   3  11   49.69    3.10
   0  -3  11   52.90    3.14
   0   3 -12  293.11   11.79
   0  -3 -12  309.97   11.91
   0  -3 -12  288.46   11.72
   0   3 -12  295.28   11.79
   0  -3  12  318.41   11.71
   0   3  12  302.61   11.57
   0   3 -13   69.43    4.31
   0  -3 -13   63.93    4.16
   0  -3 -13   68.08    4.24
   0   3 -13   62.92    4.14
   0  -3  13   64.35    4.00
   0   3  13   63.20    3.93
   0   3 -14   40.92    3.34
   0  -3 -14   36.54    3.15
   0   3 -14   40.42    3.32
   0  -3 -14   37.09    3.16
   0  -3  14   45.46    3.30
   0   3  14   41.39    3.18
   0  -3 -15   87.42    3.42
   0  -3 -15   93.69    5.54
   0   3 -15   82.44    5.35
   0   3  15   87.60    3.52
   0  -3  15   88.16    3.58
   0   3  15   86.08    3.51
   0  -3 -15   82.23    5.29
   0   3 -15   91.59    5.55
   0  -3  15   87.85    5.19
   0   3  15   86.49    5.16
   0   3  16    2.63    0.56
   0  -3  16    1.81    0.51
   0   3 -16    2.54    1.00
   0  -3 -16    1.87    0.98
   0   3 -16    1.28    0.97
   0  -3 -16    4.03    1.26
   0   3  16    2.75    1.06
   0  -3  16    1.11    0.84
   0   3  17   17.47    1.28
   0  -3  17   17.94    1.29
   0   3  17   21.89    2.56
   0  -3  17   17.94    2.29
   0   3 -17   17.44    1.36
   0  -3 -17   17.86    1.34
   0   3 -17   16.56    2.43
   0  -3 -17   12.44    2.08
   0  -3 -17   17.08    2.39
   0   3 -17   18.57    2.54
   0  -3  18    6.55    0.83
   0  -3  18    6.65    0.73
   0   3  18    5.63    1.41
   0  -3  18    5.38    1.42
   0   3  18    6.16    0.82
   0   3 -18    5.34    0.82
   0  -3 -18    5.28    0.84
   0   3 -18    2.93    1.30
   0   3 -18    5.88    1.54
   0  -3 -18    5.00    1.50
   0  -3 -18    6.41    1.57
   0  -3  19    6.03    0.81
   0   3  19    5.85    1.46
   0  -3  19    7.55    1.62
   0   3 -19    4.66    0.79
   0  -3 -19    5.19    0.82
   0  -3 -19    7.41    1.76
   0   3 -19    5.75    1.57
   0   3 -19    2.29    1.22
   0  -3 -19    5.95    1.52
   0  -3  19    4.41    0.64
   0   3  19    5.54    0.82
   0  -3 -20  273.10    9.36
   0  -3 -20  262.57    9.38
   0   3 -20  272.39    9.46
   0   3  20  265.59    9.25
   0  -3  20  257.55    9.24
   0  -3  20  256.69    9.00
   0  -3 -21   21.52    1.55
   0  -3 -21   20.54    1.53
   0   3 -21   21.30    1.59
   0   3  21   23.78    1.55
   0  -3  21   22.22    1.51
   0  -3 -22   10.97    1.08
   0  -3 -22   11.82    1.10
   0   3 -22   14.32    1.22
   0  -3  22   12.54    1.11
   0   3  22   11.77    1.07
   0   3 -23   37.59    1.88
   0  -3 -23   39.33    2.04
   0  -3 -23   35.82    2.00
   0   3 -23   37.70    2.06
   0  -3  23   35.59    1.78
   0  -3  23   37.48    1.95
   0   3  23   35.98    1.96
   0   3  24    0.38    0.30
   0   3  24    0.52    0.45
   0  -3 -24    0.20    0.45
   0   3 -24    0.21    0.35
   0  -3  24    0.18    0.31
   0   3 -24    0.07    0.40
   0   3 -25   48.21    2.03
   0  -3 -25   51.29    2.24
   0   3 -25   45.19    2.19
   0   3  25   48.56    1.95
   0   3  25   54.74    2.26
   0  -3  25   50.16    2.18
   0  -3  26    2.38    0.43
   0   3  26    2.54    0.44
   0   3  26    2.45    0.44
   0   3  27    0.47    0.27
   0  -3  27    0.12    0.19
   0   3  27    0.62    0.26
   0  -4   0   82.35    3.99
   0  -4  -1    0.05    0.21
   0  -4  -1    0.24    0.54
   0  -4   1   -0.24    0.54
   0  -4  -2   92.88    3.66
   0  -4  -2   91.95    4.22
   0  -4  -3    0.43    0.38
   0  -4   3    0.25    0.53
   0  -4  -3    0.58    0.56
   0  -4  -4   18.05    1.55
   0  -4  -4   15.58    1.35
   0  -4   4   19.27    1.64
   0  -4   5   41.13    2.45
   0  -4  -5   39.49    2.31
   0  -4  -5   33.82    1.70
   0  -4  -5   33.74    1.70
   0  -4   6   73.83    3.04
   0   4   6   73.40    3.07
   0  -4  -6   80.07    3.56
   0  -4   6   80.29    3.75
   0  -4  -6   65.40    3.06
   0   4  -6   69.33    3.11
   0   4  -6   67.47    3.09
   0  -4  -6   67.79    3.10
   0  -4  -6   74.26    2.85
   0  -4   7   60.77    2.84
   0   4   7   62.23    2.89
   0  -4   7   62.60    3.28
   0  -4  -7   56.72    2.91
   0   4  -7   59.01    2.94
   0   4  -7   62.01    2.99
   0  -4  -7   55.54    2.90
   0  -4  -7   63.08    2.51
   0  -4   8  527.07   17.84
   0   4   8  532.83   17.90
   0  -4   8  535.81   18.20
   0  -4  -8  530.02   18.04
   0   4  -8  526.70   18.05
   0   4  -8  533.50   18.06
   0  -4  -8  531.84   18.03
   0  -4  -8  545.29   17.17
   0  -4   9  221.59    8.32
   0   4   9  227.28    8.40
   0   4  -9  214.45    8.50
   0  -4  -9  220.01    8.52
   0  -4  -9  210.48    8.43
   0   4  -9  220.58    8.52
   0  -4  -9  218.54    7.48
   0   4  10   24.80    1.96
   0  -4  10   23.96    1.93
   0   4 -10   22.96    2.02
   0  -4 -10   23.86    2.04
   0   4 -10   27.00    2.16
   0  -4 -10   22.78    2.00
   0  -4 -10   26.40    1.42
   0   4  11  191.44    8.14
   0  -4  11  199.97    8.18
   0   4 -11  206.23    8.52
   0  -4 -11  199.29    8.41
   0  -4 -11  200.64    8.43
   0   4 -11  194.98    8.40
   0  -4 -11  208.96    7.05
   0  -4 -12  149.25    5.30
   0  -4 -12  134.11    6.67
   0   4 -12  148.52    6.89
   0   4  12  150.69    6.65
   0  -4  12  150.12    6.60
   0   4 -12  134.79    6.71
   0  -4 -12  138.46    6.71
   0  -4 -12  142.32    5.15
   0  -4 -13   49.34    2.13
   0  -4 -13   46.90    2.18
   0  -4  13   44.87    2.09
   0  -4 -13   46.20    3.44
   0   4 -13   45.44    3.46
   0  -4 -13   46.24    2.22
   0  -4  13   51.03    3.37
   0   4  13   48.89    3.34
   0  -4  13   51.86    2.37
   0  -4 -13   48.00    3.51
   0   4 -13   48.70    3.54
   0  -4  14   58.63    2.69
   0   4  14   57.83    2.51
   0  -4 -14   57.08    2.58
   0  -4 -14   58.86    2.45
   0  -4 -14   55.73    2.54
   0  -4 -14   49.74    3.81
   0   4 -14   55.33    4.02
   0  -4 -14   60.04    2.58
   0  -4  14   55.80    3.82
   0   4  14   51.50    3.68
   0  -4  14   56.82    2.43
   0  -4 -14   53.03    3.94
   0   4 -14   52.06    3.90
   0  -4 -15    6.18    0.69
   0   4 -15    4.25    0.67
   0  -4 -15    4.72    0.68
   0  -4 -15    3.38    1.07
   0   4 -15    3.18    1.10
   0   4 -15    4.64    1.19
   0  -4 -15    4.50    1.18
   0   4  15    5.19    0.66
   0  -4  15    5.24    0.74
   0  -4 -15    4.83    0.66
   0  -4 -15    6.18    0.74
   0  -4  15    6.16    1.32
   0   4  15    4.73    1.14
   0  -4 -16    0.08    0.39
   0   4 -16    0.40    0.39
   0  -4 -16    0.30    0.78
   0  -4 -16    0.91    0.87
   0   4  16    0.43    0.40
   0  -4 -16    0.89    0.44
   0  -4 -16    0.56    0.43
   0  -4  16    0.26    0.59
   0  -4  16    0.68    0.51
   0  -4 -17  100.69    4.32
   0   4 -17  118.31    4.49
   0  -4 -17   94.52    6.19
   0  -4 -17  104.44    6.42
   0   4  17  107.21    4.31
   0  -4  17  114.50    4.49
   0  -4 -17  112.02    4.44
   0  -4  17  113.36    6.27
   0  -4  18    0.44    0.49
   0   4  18    0.23    0.43
   0  -4 -18    0.08    0.44
   0   4 -18    0.35    0.47
   0  -4 -18    0.08    0.49
   0  -4  19   17.67    1.36
   0   4  19   17.21    1.27
   0  -4 -19   16.30    1.30
   0  -4 -19   18.07    1.32
   0   4 -19   14.86    1.26
   0   4  20   17.97    1.26
   0   4 -20   15.18    1.25
   0  -4 -20   16.85    1.31
   0   4  21    0.88    0.49
   0   4 -21   -0.08    0.41
   0  -4 -21    0.23    0.47
   0  -4 -22  177.73    6.47
   0  -4  22  178.50    6.39
   0   4  22  183.91    6.47
   0  -4  23  269.92    9.35
   0   4  23  292.94    9.41
   0   4  23  279.96    9.45
   0  -4  24   66.19    2.68
   0  -4  24   59.40    2.42
   0   4  24   64.55    2.54
   0   4  24   65.41    2.60
   0   4  24   59.32    2.32
   0   4  25    3.38    0.46
   0  -4  25    2.71    0.47
   0  -4  25    2.39    0.31
   0   4  25    2.90    0.44
   0  -4  26    4.56    0.46
   0   4  26    5.07    0.44
   0   4  26    5.25    0.49
   0   4  26    5.38    0.47
   0   4  27   19.67    0.83
   0  -5   0   -0.16    0.60
   0  -5   1  322.76   11.71
   0  -5  -1  322.44   11.68
   0  -5  -1  304.52   10.36
   0  -5  -2   97.36    4.92
   0  -5   2  103.40    3.91
   0  -5  -2  104.01    3.91
   0  -5  -3   11.56    1.39
   0  -5  -3   10.82    0.89
   0  -5   3   10.54    0.86
   0  -5  -4   70.06    3.79
   0  -5   4   71.92    3.89
   0  -5   4   70.27    2.88
   0  -5  -4   68.65    2.90
   0  -5  -5   41.32    2.48
   0  -5   5   43.08    2.92
   0  -5  -5   44.74    2.83
   0  -5  -5   46.73    2.12
   0  -5   5   42.92    2.03
   0  -5  -6   14.57    1.48
   0  -5  -6   15.32    1.10
   0  -5  -7   18.86    1.80
   0  -5   7   17.59    1.78
   0  -5  -7   19.44    1.26
   0  -5  -8   81.18    4.68
   0  -5  -8   96.17    3.71
   0  -5  -9   30.61    1.71
   0  -5 -10   45.26    2.23
   0  -5 -11   18.83    1.17
   0  -5  11   17.16    1.13
   0  -5  11   20.79    1.24
   0  -5 -11   18.69    1.31
   0  -5  12   22.56    1.34
   0  -5  12   25.06    1.44
   0  -5 -12   26.63    1.34
   0  -5 -12   25.24    1.43
   0  -5  12   27.17    1.45
   0  -5  12   24.05    1.31
   0  -5 -12   25.95    1.57
   0  -5  13  127.78    4.67
   0  -5 -13  124.43    4.81
   0  -5 -13  121.17    4.61
   0  -5 -13  123.65    4.73
   0  -5  14   21.32    1.32
   0  -5 -14   20.61    1.35
   0  -5 -14   22.70    1.36
   0  -5 -14   19.89    1.39
   0  -5 -15    2.08    0.51
   0  -5 -15    1.16    0.46
   0  -5 -15    1.51    0.49
   0  -5 -16    6.42    0.71
   0   5  16    6.93    0.76
   0  -5 -16    5.63    0.73
   0  -5 -16    4.35    0.68
   0  -5 -16    4.73    0.66
   0  -5 -17   21.51    1.35
   0  -5 -17   24.23    1.35
   0  -5 -17   23.94    1.50
   0   5  17   22.65    1.42
   0  -5  18   51.57    2.54
   0   5  18   46.91    2.29
   0  -5  19    2.13    0.57
   0   5  19    1.07    0.45
   0  -5  20    5.22    0.73
   0   5  20    5.44    0.68
   0  -5  21    3.24    0.61
   0   5  21    2.59    0.51
   0  -5  22   39.36    1.86
   0  -5  22   36.91    1.92
   0   5  22   36.23    1.74
   0   5  23   40.95    1.76
   0  -5  23   42.03    1.91
   0  -5  23   39.81    1.77
   0   5  24   23.70    1.13
   0  -5  24   24.72    1.23
   0  -5  24   21.90    1.05
   0   5  25    1.03    0.30
   0  -5  25    1.75    0.35
   0  -6   0  309.31   12.08
   0  -6  -1   80.34    3.48
   0  -6  -1   92.67    4.84
   0  -6   1   89.55    4.81
   0  -6  -2    0.08    0.42
   0  -6   2   -0.14    0.45
   0  -6  -2   -0.60    0.75
   0  -6  -3    3.65    0.66
   0  -6   3    3.85    0.65
   0  -6  -3    3.94    1.01
   0  -6  -4  208.38    7.30
   0  -6   4  201.46    7.18
   0  -6   4  191.55    8.63
   0  -6  -5   70.64    3.12
   0  -6  -6   62.34    2.72
   0  -6  -6   64.76    2.89
   0  -6  -6   60.01    2.56
   0  -6  -7  203.45    7.14
   0  -6  -7  205.81    7.11
   0  -6   7  215.51    7.25
   0  -6   7  203.39    7.17
   0  -6   7  195.93    7.15
   0  -6   7  211.49    7.14
   0  -6  -7  212.29    7.50
   0  -6   7  215.41    7.38
   0  -6   7  204.25    7.13
   0  -6  -7  214.18    7.34
   0  -6  -8  236.74    8.28
   0  -6  -8  251.60    8.27
   0  -6  -8  249.34    8.64
   0  -6   8  248.88    8.36
   0  -6   8  234.74    8.27
   0  -6   8  247.41    8.33
   0  -6   8  243.60    8.22
   0  -6  -8  245.22    8.45
   0  -6   8  247.53    8.28
   0  -6   8  225.02    8.13
   0  -6   8  253.97    8.48
   0  -6   8  247.54    8.52
   0  -6  -9   95.34    3.52
   0  -6   9   92.85    3.63
   0  -6  -9   92.55    3.85
   0  -6   9   92.70    3.58
   0  -6   9   92.62    3.56
   0  -6   9   86.97    3.54
   0  -6  -9   87.87    3.67
   0  -6   9   88.09    3.51
   0  -6   9   82.47    3.36
   0  -6   9   92.89    3.72
   0  -6   9   88.37    3.74
   0  -6 -10   75.91    3.01
   0  -6 -10   74.24    3.08
   0  -6  10   77.15    3.14
   0  -6 -10   76.02    3.32
   0  -6  10   70.71    3.02
   0  -6  10   72.94    3.04
   0  -6  10   72.36    3.04
   0  -6  10   77.67    3.07
   0  -6 -10   77.18    3.23
   0  -6  10   67.49    3.16
   0  -6  10   74.68    3.29
   0  -6 -11   13.72    1.07
   0  -6 -11   14.44    1.01
   0  -6  11   12.71    0.98
   0  -6  11   13.76    1.01
   0  -6  11   14.48    1.11
   0  -6 -11   15.45    1.23
   0  -6  11   13.83    1.02
   0  -6  11   11.35    1.13
   0  -6  11   13.46    1.15
   0  -6  11   12.72    1.01
   0  -6 -11   16.36    1.20
   0  -6 -12   16.58    1.10
   0  -6 -12   17.33    1.23
   0  -6  12   19.80    1.28
   0  -6  12   14.35    1.09
   0  -6  12   15.89    1.08
   0  -6 -12   17.90    1.25
   0  -6 -12   17.99    1.37
   0  -6  12   18.33    1.19
   0  -6 -12   17.25    1.27
   0  -6  13  418.35   14.02
   0  -6 -13  427.39   14.27
   0  -6  13  404.52   13.87
   0  -6 -13  444.27   14.10
   0  -6 -13  422.35   14.12
   0  -6 -13  441.20   13.86
   0  -6 -13  422.86   14.03
   0  -6  14   36.48    1.87
   0  -6  14   34.97    2.04
   0  -6 -14   34.92    1.85
   0  -6 -14   36.12    1.71
   0  -6  14   33.43    1.71
   0  -6 -14   34.05    1.97
   0  -6 -14   35.56    1.90
   0  -6  15   37.18    2.11
   0  -6  15   37.02    2.09
   0  -6 -15   35.69    1.90
   0  -6 -15   35.02    1.97
   0  -6 -15   37.91    1.89
   0  -6  16    5.22    0.82
   0  -6  16    6.18    0.86
   0  -6 -16    4.29    0.64
   0  -6 -16    4.27    0.66
   0  -6 -16    4.32    0.63
   0  -6 -17   12.01    0.96
   0  -6 -17   12.96    0.97
   0  -6  17   13.73    1.17
   0  -6  17   13.80    1.20
   0  -6 -18    1.36    0.41
   0  -6  18    1.61    0.56
   0  -6  18    1.06    0.56
   0  -6 -18    1.64    0.40
   0  -6  19   41.72    2.07
   0  -6  19   34.92    1.98
   0  -6  20   14.92    1.13
   0  -6  20   14.23    1.09
   0  -6  21    5.32    0.68
   0  -6  21    6.61    0.70
   0  -6  22    8.67    0.71
   0   6  22    7.97    0.62
   0  -6  23    0.49    0.26
   0   6  23    0.68    0.25
   0   6  23    0.25    0.24
   0  -6 -24   -0.25    0.19
   0   6  24    0.06    0.17
   0   6  24   -0.09    0.16
   0  -7   0   -0.14    0.40
   0  -7   0   -0.05    0.36
   0  -7   0    0.37    0.39
   0  -7   0    0.20    0.37
   0  -7   1   12.97    1.01
   0  -7  -1   12.94    1.01
   0  -7   1   13.01    0.97
   0  -7   1   13.49    1.09
   0  -7   1   13.15    1.04
   0  -7  -1   13.41    1.08
   0  -7  -1   15.31    1.12
   0  -7   1   12.05    1.01
   0  -7  -1   12.79    0.94
   0  -7   1   12.70    0.93
   0  -7   2   -0.15    0.34
   0  -7  -2    0.06    0.36
   0  -7  -2    0.27    0.50
   0  -7  -2    0.39    0.41
   0  -7   2    0.28    0.36
   0  -7   2   -0.19    0.41
   0  -7   2    0.20    0.40
   0  -7  -2   -0.15    0.41
   0  -7   2    0.09    0.50
   0  -7   2   -0.33    0.41
   0  -7   3  249.35    8.55
   0  -7   3  245.28    8.66
   0  -7  -3  256.97    8.79
   0  -7  -3  243.37    8.57
   0  -7   3  239.76    8.40
   0  -7   3  245.33    8.42
   0  -7  -3  250.21    8.46
   0  -7   3  229.42    8.21
   0  -7   3  237.15    8.18
   0  -7  -3  241.88    8.32
   0  -7   3  257.05    8.51
   0  -7   3  247.89    8.40
   0  -7   3  249.46    8.44
   0  -7   4  132.29    4.91
   0  -7  -4  128.44    5.12
   0  -7   4  121.60    4.77
   0  -7  -4  132.18    5.01
   0  -7   4  129.00    4.81
   0  -7  -4  127.84    4.83
   0  -7   4  115.50    4.55
   0  -7   4  122.49    4.54
   0  -7  -4  131.94    4.92
   0  -7   4  132.62    4.75
   0  -7   4  129.08    4.84
   0  -7   4  138.95    4.82
   0  -7   4  131.54    4.88
   0  -7   5    4.97    0.75
   0  -7  -5    5.30    0.69
   0  -7  -5    6.54    0.91
   0  -7   5    5.52    0.69
   0  -7  -5    6.75    0.83
   0  -7   5    5.13    0.68
   0  -7  -5    4.83    0.68
   0  -7  -5    6.24    0.79
   0  -7   5    6.80    0.73
   0  -7   5    5.01    0.62
   0  -7   5    6.46    0.72
   0  -7  -5    5.33    0.68
   0  -7   5    6.19    0.76
   0  -7   6   16.13    1.26
   0  -7  -6   17.68    1.18
   0  -7  -6   16.56    1.15
   0  -7   6   16.92    1.24
   0  -7   6   18.65    1.24
   0  -7  -6   18.95    1.33
   0  -7   6   17.80    1.17
   0  -7   6   18.07    1.17
   0  -7   6   17.43    1.17
   0  -7   6   16.04    1.16
   0  -7  -6   18.47    1.38
   0  -7  -6   18.26    1.42
   0  -7   6   17.06    1.13
   0  -7   7   22.46    1.39
   0  -7   7   23.09    1.50
   0  -7  -7   22.22    1.59
   0  -7  -7   19.96    1.31
   0  -7  -7   18.78    1.28
   0  -7   7   21.40    1.38
   0  -7   7   21.89    1.36
   0  -7   7   21.39    1.30
   0  -7   7   22.59    1.32
   0  -7  -7   19.56    1.39
   0  -7   7   22.54    1.33
   0  -7   7   20.63    1.35
   0  -7  -7   22.32    1.43
   0  -7   7   22.78    1.43
   0  -7   7   19.46    1.20
   0  -7   8   -0.08    0.46
   0  -7   8    0.58    0.38
   0  -7   8    0.34    0.38
   0  -7  -8    0.69    0.48
   0  -7   8    0.45    0.37
   0  -7  -8    0.16    0.48
   0  -7   8    0.45    0.40
   0  -7   8    0.25    0.36
   0  -7   8    0.27    0.36
   0  -7  -8    0.08    0.48
   0  -7  -8    0.81    0.46
   0  -7   8    0.35    0.34
   0  -7  -8    0.67    0.49
   0  -7  -9  192.21    6.83
   0  -7  -9  191.35    7.19
   0  -7   9  182.24    6.83
   0  -7   9  201.48    6.87
   0  -7   9  202.69    6.90
   0  -7  -9  208.38    7.06
   0  -7   9  186.41    6.68
   0  -7   9  190.87    6.80
   0  -7  -9  196.05    7.05
   0  -7   9  197.95    7.14
   0  -7   9  196.90    7.01
   0  -7 -10  160.17    5.67
   0  -7  10  155.48    5.66
   0  -7  10  159.73    5.69
   0  -7 -10  159.64    6.07
   0  -7  10  145.37    5.64
   0  -7 -10  158.82    5.84
   0  -7  10  163.13    6.01
   0  -7  10  162.25    5.91
   0  -7 -10  158.38    5.88
   0  -7  10  153.08    5.64
   0  -7 -11   17.98    1.20
   0  -7  11   18.19    1.19
   0  -7  11   17.92    1.21
   0  -7  11   18.32    1.29
   0  -7 -11   18.91    1.44
   0  -7  11   19.20    1.23
   0  -7 -11   17.77    1.31
   0  -7  11   20.05    1.39
   0  -7  11   17.22    1.38
   0  -7  11   16.81    1.17
   0  -7 -11   18.32    1.34
   0  -7 -12   13.04    0.97
   0  -7  12   10.08    0.85
   0  -7  12   11.60    1.00
   0  -7 -12    9.36    1.03
   0  -7  12   10.55    0.88
   0  -7 -12    9.94    0.97
   0  -7 -12   12.59    1.07
   0  -7  12   10.77    1.05
   0  -7  12   12.36    1.15
   0  -7 -13    0.55    0.41
   0  -7  13    0.33    0.43
   0  -7  13    0.17    0.34
   0  -7 -13    0.22    0.44
   0  -7 -13    0.43    0.46
   0  -7  13   -0.27    0.55
   0  -7  13    0.16    0.47
   0  -7 -13    0.87    0.51
   0  -7 -14   39.94    2.02
   0  -7 -14   40.18    1.85
   0  -7 -14   39.50    2.01
   0  -7 -14   42.11    2.18
   0  -7  14   39.47    2.14
   0  -7  15    4.16    0.67
   0  -7 -15    4.66    0.66
   0  -7 -15    3.92    0.63
   0  -7 -15    3.80    0.63
   0  -7 -15    3.35    0.51
   0  -7 -16   -0.06    0.39
   0  -7 -16   -0.20    0.39
   0  -7 -16   -0.39    0.41
   0  -7  16    0.63    0.51
   0  -7  16   -0.52    0.52
   0  -7  17    3.94    0.68
   0  -7  17    3.13    0.62
   0  -7 -17    3.68    0.53
   0  -7 -17    3.41    0.50
   0  -7  18    0.53    0.45
   0  -7  18    0.38    0.41
   0  -7 -18   -0.08    0.28
   0  -7 -18    0.59    0.33
   0  -7 -19   35.68    1.79
   0  -7 -19   33.96    1.45
   0  -7  19   35.07    1.75
   0  -7  19   39.55    1.82
   0  -7 -20    5.36    0.62
   0  -7  20    5.65    0.61
   0  -7  20    5.13    0.57
   0   7  20    4.73    0.45
   0   7  20    4.11    0.44
   0  -7  21    3.31    0.44
   0  -7  21    3.31    0.43
   0   7  21    2.62    0.31
   0   7  21    2.02    0.27
   0  -7  22    8.19    0.55
   0  -7 -22    8.69    0.56
   0  -8   0    5.66    0.71
   0  -8   0    6.18    0.80
   0  -8   0    6.51    0.81
   0  -8   0    6.61    0.81
   0  -8   0    7.52    0.79
   0  -8   1   -0.47    0.43
   0  -8  -1   -0.08    0.48
   0  -8  -1    0.06    0.41
   0  -8   1    0.15    0.49
   0  -8   1   -0.06    0.32
   0  -8   1    0.26    0.38
   0  -8  -1    0.76    0.51
   0  -8  -1   -0.47    0.50
   0  -8   1    0.30    0.46
   0  -8   1    0.38    0.54
   0  -8  -1   -0.15    0.49
   0  -8   1   -0.07    0.42
   0  -8   1   -0.23    0.43
   0  -8   1    0.72    0.37
   0  -8  -2   30.87    1.78
   0  -8   2   29.51    1.63
   0  -8   2   34.24    1.79
   0  -8  -2   33.20    1.84
   0  -8   2   29.57    1.61
   0  -8  -2   29.78    1.71
   0  -8   2   30.13    1.61
   0  -8  -2   29.26    1.64
   0  -8   2   28.75    1.70
   0  -8   2   32.03    1.78
   0  -8   2   32.72    1.64
   0  -8  -2   30.54    1.95
   0  -8  -3  177.85    6.69
   0  -8   3  177.56    6.29
   0  -8  -3  176.23    6.43
   0  -8   3  164.65    6.08
   0  -8  -3  172.86    6.31
   0  -8   3  168.14    6.05
   0  -8  -3  170.04    6.20
   0  -8   3  176.90    6.32
   0  -8   3  174.45    6.16
   0  -8   3  179.28    6.30
   0  -8  -3  183.03    6.38
   0  -8  -4  156.07    5.97
   0  -8  -4  151.87    5.62
   0  -8   4  153.83    5.67
   0  -8  -4  155.06    5.70
   0  -8   4  139.68    5.39
   0  -8   4  153.40    5.58
   0  -8   4  154.90    5.55
   0  -8   4  150.22    5.54
   0  -8  -4  153.38    5.73
   0  -8   4  140.24    5.31
   0  -8  -4  161.50    5.69
   0  -8   4  142.30    5.29
   0  -8   4  155.71    5.50
   0  -8   4  162.65    5.66
   0  -8   5    0.23    0.48
   0  -8  -5    0.28    0.49
   0  -8   5    0.33    0.33
   0  -8   5    0.06    0.38
   0  -8   5   -0.14    0.46
   0  -8  -5    0.55    0.48
   0  -8   5    0.52    0.46
   0  -8   5    0.13    0.43
   0  -8  -5   -0.17    0.57
   0  -8   5    0.06    0.39
   0  -8  -5    0.15    0.51
   0  -8   5    0.37    0.44
   0  -8  -5    0.90    0.62
   0  -8  -6  285.27   10.06
   0  -8  -6  288.18    9.65
   0  -8   6  286.41    9.66
   0  -8  -6  275.97    9.63
   0  -8   6  289.01    9.76
   0  -8   6  278.21    9.53
   0  -8   6  283.60    9.58
   0  -8  -6  297.13    9.86
   0  -8   6  275.88    9.57
   0  -8  -6  291.59    9.93
   0  -8  -6  282.89    9.77
   0  -8   6  293.67    9.75
   0  -8   6  275.54    9.47
   0  -8   7  116.25    4.42
   0  -8  -7  114.65    4.65
   0  -8  -7  112.18    4.25
   0  -8  -7  112.99    4.22
   0  -8   7  108.93    4.22
   0  -8   7  114.39    4.33
   0  -8   7  107.81    4.14
   0  -8   7  106.37    4.13
   0  -8  -7  110.64    4.39
   0  -8  -7  111.56    4.49
   0  -8   7  100.10    4.17
   0  -8   7  100.56    4.00
   0  -8   7  121.74    4.38
   0  -8   8  117.32    4.33
   0  -8  -8  113.76    4.26
   0  -8   8  115.74    4.38
   0  -8   8  117.97    4.43
   0  -8  -8  109.14    4.65
   0  -8   8  112.04    4.23
   0  -8  -8  118.01    4.53
   0  -8   8  109.90    4.18
   0  -8   8  106.17    4.28
   0  -8  -8  110.63    4.45
   0  -8   8  116.09    4.52
   0  -8  -8  111.71    4.31
   0  -8   9    1.68    0.49
   0  -8  -9    1.31    0.55
   0  -8   9    0.35    0.47
   0  -8   9    0.25    0.39
   0  -8   9    0.90    0.52
   0  -8  -9    0.15    0.51
   0  -8   9    0.72    0.42
   0  -8   9    0.40    0.38
   0  -8  -9    0.15    0.50
   0  -8  -9    0.76    0.53
   0  -8 -10    3.58    0.72
   0  -8  10    3.72    0.58
   0  -8 -10    5.01    0.74
   0  -8  10    3.59    0.68
   0  -8  10    3.18    0.58
   0  -8 -10    4.56    0.65
   0  -8  10    4.17    0.58
   0  -8 -10    2.92    0.66
   0  -8  10    2.80    0.50
   0  -8  11    8.77    0.81
   0  -8 -11   10.65    1.06
   0  -8 -11    9.81    0.96
   0  -8 -11    9.97    0.95
   0  -8 -11    9.45    0.86
   0  -8  11    9.41    0.96
   0  -8 -12    2.48    0.54
   0  -8  12    2.70    0.58
   0  -8 -12    1.63    0.55
   0  -8 -12    3.23    0.63
   0  -8 -12    2.96    0.60
   0  -8  12    2.82    0.66
   0  -8  13   29.18    1.70
   0  -8 -13   28.61    1.75
   0  -8 -13   29.90    1.63
   0  -8 -13   30.03    1.71
   0  -8 -13   28.22    1.46
   0  -8 -13   28.51    1.57
   0  -8  14    4.59    0.71
   0  -8 -14    5.12    0.77
   0  -8 -14    5.03    0.66
   0  -8 -14    4.80    0.67
   0  -8 -14    5.87    0.60
   0  -8 -14    6.28    0.70
   0  -8 -15  165.76    6.20
   0  -8 -15  185.85    6.21
   0  -8 -15  183.14    6.17
   0  -8 -15  180.24    6.42
   0  -8  15  178.63    6.37
   0  -8 -16   57.36    2.52
   0  -8 -16   56.94    2.27
   0  -8 -16   56.61    2.30
   0  -8 -17   21.47    1.23
   0  -8 -17   18.69    0.96
   0  -8 -17   19.95    1.02
   0  -8 -18    1.66    0.40
   0  -8 -18    0.97    0.25
   0  -8 -19    0.82    0.32
   0  -8 -20   45.05    1.72
   0  -9   0   -0.12    0.38
   0  -9   0    0.07    0.46
   0  -9   0    0.67    0.41
   0  -9   0   -0.07    0.41
   0  -9   0    0.06    0.37
   0  -9   0    0.29    0.42
   0  -9   0    0.14    0.47
   0  -9  -1    4.31    0.63
   0  -9   1    4.71    0.63
   0  -9   1    3.49    0.60
   0  -9  -1    5.01    0.73
   0  -9  -1    4.62    0.66
   0  -9   1    5.07    0.70
   0  -9   1    4.61    0.66
   0  -9  -1    3.60    0.63
   0  -9  -1    5.83    0.66
   0  -9   1    5.12    0.65
   0  -9   1    4.32    0.64
   0  -9  -1    4.77    0.67
   0  -9  -1    4.69    0.71
   0  -9   1    5.91    0.78
   0  -9  -2    9.42    0.93
   0  -9   2   11.48    0.95
   0  -9  -2    9.19    0.88
   0  -9   2   10.49    0.94
   0  -9  -2   11.06    0.99
   0  -9   2    9.11    0.78
   0  -9  -2    9.96    0.90
   0  -9   2    8.24    0.79
   0  -9  -2   10.07    0.89
   0  -9  -2    9.43    0.94
   0  -9   2    9.74    0.91
   0  -9   2    9.42    0.88
   0  -9   2    8.91    0.85
   0  -9  -3   37.50    2.14
   0  -9  -3   36.73    1.91
   0  -9   3   37.49    1.88
   0  -9  -3   38.27    1.95
   0  -9   3   37.47    1.92
   0  -9  -3   39.49    1.97
   0  -9   3   33.91    1.70
   0  -9  -3   36.99    1.88
   0  -9   3   38.74    1.90
   0  -9  -3   40.98    2.03
   0  -9   3   38.47    1.86
   0  -9   3   38.17    1.92
   0  -9   4    8.00    0.76
   0  -9  -4    7.67    0.81
   0  -9   4    7.29    0.79
   0  -9   4    7.48    0.85
   0  -9  -4    7.80    0.81
   0  -9   4    7.76    0.79
   0  -9  -4    7.58    0.84
   0  -9   4    6.31    0.77
   0  -9   4    7.62    0.77
   0  -9  -4    7.33    0.84
   0  -9  -4    8.21    1.02
   0  -9   5   82.21    3.30
   0  -9  -5   79.64    3.35
   0  -9   5   79.47    3.23
   0  -9  -5   79.20    3.26
   0  -9   5   81.61    3.35
   0  -9  -5   83.26    3.40
   0  -9   5   79.74    3.22
   0  -9  -5   87.50    3.47
   0  -9  -5   77.69    3.55
   0  -9   6   49.62    2.23
   0  -9   6   48.46    2.19
   0  -9  -6   48.01    2.28
   0  -9   6   44.03    2.09
   0  -9  -6   47.84    2.31
   0  -9  -6   46.75    2.45
   0  -9  -6   46.89    2.31
   0  -9   6   46.78    2.23
   0  -9  -6   47.82    2.15
   0  -9   6   46.81    2.14
   0  -9  -7  203.63    6.96
   0  -9   7  193.97    6.77
   0  -9   7  187.53    6.67
   0  -9  -7  200.13    6.77
   0  -9  -7  210.95    6.94
   0  -9   7  192.35    6.77
   0  -9   7  181.64    6.74
   0  -9  -7  183.75    7.05
   0  -9  -8   41.10    2.09
   0  -9  -8   41.54    1.97
   0  -9   8   41.07    1.99
   0  -9   8   39.97    1.95
   0  -9   8   40.55    1.94
   0  -9   8   39.57    1.87
   0  -9  -8   45.74    2.11
   0  -9  -8   39.77    2.15
   0  -9  -9   23.38    1.35
   0  -9   9   24.79    1.40
   0  -9  -9   25.93    1.48
   0  -9   9   20.78    1.27
   0  -9  -9   23.82    1.44
   0  -9  -9   25.13    1.56
   0  -9  10    0.53    0.41
   0  -9 -10   -0.06    0.45
   0  -9 -10    0.15    0.43
   0  -9 -10    0.06    0.45
   0  -9 -10    0.44    0.42
   0  -9 -11    2.57    0.53
   0  -9 -11    2.19    0.52
   0  -9 -11    2.42    0.55
   0  -9 -11    3.46    0.51
   0  -9 -12   18.22    1.10
   0  -9 -12   15.59    0.96
   0  -9 -12   17.42    1.10
   0  -9 -12   17.21    1.13
   0  -9 -13   41.27    1.72
   0  -9 -13   39.75    1.74
   0  -9 -14    0.79    0.35
   0  -9 -14    0.47    0.32
   0  -9  15    0.19    0.29
   0  -9 -15    0.10    0.28
   0  -9 -15    0.75    0.30
   0  -9 -15    0.33    0.35
   0  -9 -15    0.11    0.23
   0  -9 -16    1.25    0.21
   0  -9 -16    2.03    0.39
   0  -9  16    1.29    0.34
   0  -9 -16    1.73    0.29
   0  -9  17   55.49    2.17
   0  -9 -17   66.04    2.23
   0  -9  18    3.13    0.27
   0  -9 -18    3.59    0.28
   0 -10   0    6.60    0.71
   0 -10   0    6.35    0.74
   0 -10   0    5.12    0.63
   0 -10   0    6.17    0.72
   0 -10  -1  147.95    5.57
   0 -10   1  164.47    5.63
   0 -10  -1  164.00    5.63
   0 -10   1  164.94    5.72
   0 -10  -1  160.17    5.69
   0 -10   1  170.26    5.73
   0 -10  -1  174.14    5.78
   0 -10   1  157.53    5.65
   0 -10  -1  164.39    5.70
   0 -10  -1  169.41    5.70
   0 -10  -2    8.91    0.81
   0 -10   2   12.06    0.86
   0 -10  -2    8.55    0.76
   0 -10   2   12.42    0.92
   0 -10  -2   10.60    0.83
   0 -10   2   12.63    0.85
   0 -10  -2    9.83    0.79
   0 -10  -2    9.37    0.76
   0 -10  -2   10.01    0.85
   0 -10   2   11.75    0.88
   0 -10  -3   14.71    1.00
   0 -10   3   10.33    0.80
   0 -10  -3   16.27    0.99
   0 -10  -3   12.22    0.91
   0 -10  -3   13.94    0.94
   0 -10   3   11.45    0.88
   0 -10  -4  261.54    8.62
   0 -10   4  256.92    8.48
   0 -10  -4  257.01    8.49
   0 -10   4  246.76    8.54
   0 -10   4  265.48    8.48
   0 -10  -4  254.32    8.56
   0 -10  -4  265.19    8.55
   0 -10   4  247.70    8.46
   0 -10  -5  112.59    4.16
   0 -10   5  109.43    4.02
   0 -10   5  112.56    4.11
   0 -10   5  113.73    4.01
   0 -10  -5  115.27    4.15
   0 -10  -5  113.20    4.09
   0 -10  -5  116.73    4.20
   0 -10   6   37.10    1.70
   0 -10   6   37.40    1.73
   0 -10   6   37.04    1.65
   0 -10  -6   40.66    1.83
   0 -10  -6   43.94    1.87
   0 -10  -6   41.34    1.83
   0 -10  -7   27.37    1.41
   0 -10  -7   28.87    1.38
   0 -10  -7   27.03    1.40
   0 -10  -7   30.34    1.45
   0 -10   7   25.49    1.30
   0 -10  -8   23.49    1.24
   0 -10  -8   24.84    1.25
   0 -10  -8   20.45    1.20
   0 -10  -9   14.45    0.93
   0 -10  -9   16.50    0.97
   0 -10 -10   13.41    0.85
   0 -10 -10   13.07    0.81
   0 -10 -10   12.66    0.83
   0 -10 -11   12.77    0.74
   0 -10 -11   11.55    0.75
   0 -10 -12    4.83    0.43
   0 -10 -12    4.14    0.40
   0 -10 -12    4.23    0.43
   0 -10 -13    5.18    0.41
   0 -10 -13    5.65    0.43
   0 -10 -13    5.69    0.39
   0 -11   0    1.18    0.33
   0 -11  -1   32.26    1.36
   0 -11  -2   23.72    1.09
   0 -11  -3   24.30    1.07
   0 -11  -3   24.27    1.12
   0 -11  -4   33.02    1.37
   0 -11  -4   36.30    1.43
   0 -11  -5  132.61    4.57
   0 -11  -5  146.11    4.63
   0 -11  -6    1.46    0.28
   0 -11  -6    0.36    0.22
   0 -11  -6    0.97    0.33
   0 -11  -7    1.48    0.23
   0 -11  -7    1.63    0.27
   0 -11  -8   15.28    0.71
   0 -11  -8   15.47    0.71
   0 -11  -8   17.24    0.76
   0 -11  -9   16.87    0.72
  -1   0  28    5.83    0.50
   1   0 -28    6.51    0.52
  -1   0  27   -0.28    0.35
   1   0 -27    0.15    0.35
   1   0 -27   -0.06    0.33
  -1   0  26    0.59    0.44
   1   0 -26    1.86    0.53
   1   0 -26    2.34    0.51
   1   0 -25    0.22    0.50
   1   0 -25    0.08    0.45
  -1   0  25    0.28    0.48
  -1   0  25    0.12    0.43
   1   0 -24   73.12    3.18
   1   0 -24   75.14    3.29
  -1   0  24   70.51    3.11
  -1   0  24   62.06    2.70
  -1   0  24   73.55    3.01
  -1   0  24   66.63    2.91
  -1   0  23   -0.07    0.44
  -1   0  23    0.15    0.46
  -1   0  23    0.23    0.33
   1   0 -23   -0.09    0.58
  -1   0  23   -0.52    0.60
  -1   0  22   94.11    3.89
  -1   0  22   97.91    4.05
  -1   0  22   91.24    3.67
   1   0 -22   97.20    4.13
  -1   0  21   -0.08    0.49
  -1   0  21   -0.39    0.72
  -1   0  21    0.18    0.52
   1   0 -21    0.81    1.04
   1   0 -21    0.40    0.89
   1   0 -21    0.19    0.53
  -1   0  21    0.06    0.39
  -1   0  20   16.15    1.14
  -1   0  20   16.94    1.38
  -1   0  20   16.70    1.28
  -1   0  20   13.98    2.32
  -1   0  20   15.68    1.07
   1   0 -20   14.54    2.45
   1   0 -20   19.04    2.72
   1   0 -20   17.09    1.42
  -1   0  19    0.15    0.45
  -1   0  19    0.37    1.07
  -1   0  19    0.34    0.38
   1   0 -19    0.74    1.01
   1   0 -19    1.10    1.06
  -1   0  19    0.37    0.39
  -1   0  19    0.53    0.54
  -1   0  18  623.27   20.58
   1   0 -18  676.01   24.37
  -1   0  18  680.58   24.50
   1   0 -18  667.05   24.28
  -1   0  18  642.51   20.64
  -1   0  18  650.56   21.00
  -1   0  18  654.18   20.84
  -1   0  17   -0.33    0.73
   1   0 -17    0.62    0.75
   1   0 -17    1.55    0.98
  -1   0  17    0.11    0.27
  -1   0  17    0.16    0.40
  -1   0  17   -0.53    0.42
   1   0 -16  731.02   26.36
  -1   0  16  707.53   26.40
  -1   0  16  733.27   23.57
  -1   0  16  740.30   23.42
   1   0 -16  732.11   26.34
  -1   0  15   -1.09    0.78
   1   0 -15   -0.25    0.61
   1   0 -15    0.25    0.69
  -1   0  14   59.69    4.12
   1   0 -14   64.81    4.16
   1   0 -14   63.21    4.12
  -1   0  13   -0.44    0.57
   1   0 -13   -0.20    0.58
   1   0 -13   -0.20    0.55
  -1   0  12    2.57    0.86
   1   0 -12    1.25    0.67
   1   0 -12    1.25    0.67
  -1   0  11    0.18    0.64
   1   0 -11    0.16    0.61
   1   0 -11    0.16    0.64
   1   0 -10   17.51    1.59
  -1   0  10   13.49    0.72
  -1   0  10   14.27    1.55
   1   0 -10   15.98    1.57
  -1   0   9   -0.14    0.54
  -1   0   8  376.21   13.20
  -1   0   7    0.33    0.52
  -1   0   6   16.49    1.36
  -1   0   6   15.88    1.43
  -1   0   5   -0.10    0.52
  -1   0   4  111.20    4.50
  -1   0   3   -0.07    0.43
   1   0  -2 1100.38   36.30
  -1   0   2 1201.97   36.34
  -1   0   1    0.13    0.42
   1   0  -1    0.06    0.40
   1   0   0 5318.14  164.43
  -1   0  -1    1.03    0.51
  -1   0  -1    1.85    0.59
   1   0   1    0.71    0.39
  -1   0  -2    3.41    0.69
  -1   0  -2    3.30    0.72
  -1   0  -3    2.84    0.67
  -1   0  -3    3.79    0.75
  -1   0  -4 1150.56   36.70
  -1   0  -4 1148.75   36.70
   1   0   5   -0.16    0.34
  -1   0  -5    0.32    0.57
  -1   0  -5    0.21    0.56
  -1   0  -6  756.12   25.27
  -1   0  -6  751.56   25.26
   1   0   6  790.24   24.93
  -1   0  -7   -0.14    0.63
  -1   0  -7    0.13    0.65
  -1   0  -8   88.27    4.38
  -1   0  -8   88.29    4.40
  -1   0  -9    0.51    0.66
  -1   0  -9    1.02    0.73
  -1   0 -10  368.68   13.76
  -1   0 -10  354.51   13.66
  -1   0 -10  366.68   11.93
  -1   0 -11    0.86    0.68
  -1   0 -11   -0.21    0.67
  -1   0 -11   -0.11    0.34
  -1   0 -12 1355.19   44.04
  -1   0 -12 1342.61   44.03
  -1   0 -12 1289.11   41.61
   1   0  12 1404.05   43.55
  -1   0 -13    0.21    0.40
  -1   0 -13    0.27    0.77
  -1   0 -13    0.53    0.91
   1   0  13   -0.22    0.74
  -1   0 -14  308.22   12.96
  -1   0 -14  299.79   12.90
  -1   0 -14  300.76   10.47
   1   0  14  329.41   12.56
  -1   0 -15   -0.33    0.89
  -1   0 -15    0.33    0.79
   1   0  15   -0.52    0.75
  -1   0 -15    0.25    0.45
   1   0  16    1.14    0.78
  -1   0 -16   -0.71    1.03
  -1   0 -16   -0.36    0.86
   1   0  16    0.66    0.43
  -1   0 -16    0.37    0.45
   1   0  16    0.36    0.41
   1   0  17    0.07    0.42
   1   0  17   -0.61    0.92
   1   0  17   -0.07    0.36
  -1   0 -17   -0.10    0.55
   1   0  17   -0.08    0.45
  -1   0 -18  136.05    8.25
   1   0  18  138.17    7.62
  -1   0 -18  126.92    8.05
  -1   0 -18  131.61    5.60
   1   0  18  151.75    5.46
   1   0  18  139.83    5.31
  -1   0 -19    0.44    0.89
  -1   0 -19   -0.44    0.80
   1   0  19   -0.08    0.42
  -1   0 -19    0.33    0.66
   1   0  19    0.09    0.51
   1   0  19   -0.34    0.82
  -1   0 -20   10.34    2.25
  -1   0 -20    5.86    1.80
   1   0  20    7.70    0.94
  -1   0 -20    8.19    1.11
   1   0  20    3.53    1.27
   1   0  20    8.01    0.91
   1   0  21   -0.41    0.50
  -1   0 -21    0.23    0.66
   1   0  21   -0.24    0.40
   1   0  21   -0.09    0.54
   1   0  22  241.83    8.43
   1   0  22  239.65    8.19
   1   0  22  237.11    8.28
   1   0  22  222.80    7.97
  -1   0 -22  234.34    8.64
   1   0  23   -0.27    0.43
   1   0  23   -0.07    0.47
  -1   0 -23    0.31    0.58
   1   0  24    4.65    0.67
   1   0  24    4.60    0.69
  -1   0 -24    6.24    0.89
   1   0  25    0.05    0.35
  -1   0 -25    0.08    0.42
   1   0  25   -0.12    0.41
  -1   0 -26   60.68    2.74
  -1   0 -26   66.99    2.69
   1   0  26   63.04    2.54
   1   0  26   65.78    2.59
  -1   0 -27   -0.37    0.35
   1   0  27   -0.24    0.26
   1   0  27   -0.16    0.27
  -1   0 -28    1.16    0.24
   1   1 -28   19.37    0.89
   1   1 -27   30.84    1.42
   1  -1 -27   32.63    1.54
   1   1 -27   26.88    1.48
   1  -1 -27   28.03    1.49
   1   1 -26    1.09    0.43
   1  -1 -26    0.20    0.38
  -1   1  26    0.53    0.34
  -1   1  26    0.61    0.37
   1  -1 -26    1.00    0.50
   1   1 -26    0.67    0.42
   1  -1 -25    3.82    0.68
   1   1 -25    4.73    0.72
  -1  -1  25    4.17    0.66
   1  -1 -25    3.80    0.72
   1   1 -25    4.01    0.69
  -1   1  25    3.77    0.62
  -1   1  25    3.95    0.61
  -1   1  24    1.04    0.49
  -1   1  24    0.88    0.48
  -1  -1  24    0.81    0.53
   1   1 -24    1.98    0.63
   1  -1 -24    0.98    0.55
   1  -1 -24    0.93    0.57
   1   1 -24    1.65    0.61
  -1  -1  24    1.43    0.40
  -1  -1  24    0.92    0.38
   1   1 -23   48.88    2.48
   1  -1 -23   50.99    2.60
   1  -1 -23   47.86    2.57
   1   1 -23   51.13    2.61
  -1  -1  23   46.50    2.31
  -1  -1  23   46.16    2.41
  -1  -1  23   49.16    2.23
  -1  -1  22   19.63    1.39
  -1  -1  22   16.57    1.16
   1   1 -22   14.66    1.32
   1  -1 -22   16.88    1.41
  -1  -1  22   15.83    1.24
  -1  -1  22   16.09    1.19
  -1  -1  21   46.99    2.37
  -1  -1  21   50.07    2.46
   1  -1 -21   47.24    4.37
   1   1 -21   53.37    4.65
  -1  -1  21   53.38    2.60
  -1   1  21   50.37    2.25
  -1  -1  21   48.57    2.34
   1   1 -21   48.62    2.58
   1  -1 -21   51.74    2.67
   1   1 -21   52.23    4.58
   1  -1 -21   54.43    4.66
   1  -1 -20   59.38    2.99
   1   1 -20   60.03    2.95
  -1  -1  20   63.53    2.83
  -1  -1  20   60.30    2.75
  -1  -1  20   49.92    4.55
  -1   1  20   58.26    4.82
   1   1 -20   58.07    4.97
   1  -1 -20   58.98    4.91
  -1  -1  20   63.36    2.62
  -1  -1  20   61.03    2.71
  -1  -1  20   60.39    2.91
  -1   1  20   60.39    2.59
   1   1 -20   62.07    5.05
   1  -1 -20   56.78    4.84
   1  -1 -19  372.98   12.88
  -1  -1  19  365.95   12.40
  -1  -1  19  383.62   16.07
  -1   1  19  375.59   15.92
  -1  -1  19  383.49   12.65
   1   1 -19  389.66   16.15
   1  -1 -19  382.72   16.02
   1   1 -19  397.94   16.17
   1  -1 -19  383.97   15.98
  -1  -1  19  382.77   12.79
  -1   1  19  387.95   12.82
  -1  -1  19  364.26   12.50
  -1  -1  18   36.96    1.81
  -1   1  18   39.80    3.77
  -1  -1  18   31.77    3.43
  -1  -1  18   35.64    1.91
   1   1 -18   35.92    3.54
   1  -1 -18   40.64    3.70
   1  -1 -18   39.90    3.67
   1   1 -18   36.60    3.56
  -1  -1  18   36.86    1.85
  -1  -1  18   34.43    1.98
  -1   1  18   34.50    2.01
  -1  -1  17   53.98    2.35
   1   1 -17   51.26    4.24
   1  -1 -17   59.13    4.45
  -1   1  17   51.69    4.20
  -1  -1  17   57.55    4.46
  -1  -1  17   53.93    2.46
  -1  -1  17   50.87    2.54
  -1  -1  17   54.58    2.39
  -1   1  17   56.91    2.61
   1  -1 -17   53.75    4.22
   1   1 -17   48.71    4.16
  -1   1  16    3.15    0.59
  -1  -1  16    3.18    0.59
  -1  -1  16    3.15    0.54
   1   1 -16    3.41    1.19
   1  -1 -16    1.97    1.00
   1  -1 -16    1.40    0.96
   1   1 -16    5.68    1.35
  -1  -1  16    4.23    1.35
  -1   1  16    2.99    1.09
  -1   1  15   24.49    2.60
  -1  -1  15   22.02    2.47
   1  -1 -15   22.65    2.40
   1   1 -15   25.20    2.56
   1   1 -15   18.30    2.23
   1  -1 -15   28.14    2.66
  -1   1  14   37.88    3.27
  -1  -1  14   42.79    3.43
   1   1 -14   48.81    3.55
   1  -1 -14   48.49    3.46
   1  -1 -14   42.27    3.28
   1   1 -14   45.47    3.42
  -1   1  13  102.87    5.44
  -1  -1  13   97.25    5.36
   1   1 -13  107.14    5.37
   1  -1 -13   99.16    5.21
   1  -1 -13  100.03    5.23
   1   1 -13  102.17    5.30
  -1  -1  12    4.20    1.00
  -1   1  12    3.37    0.91
   1   1 -12    1.81    0.79
   1  -1 -12    1.61    0.73
   1  -1 -12    0.54    0.63
   1   1 -12    3.25    0.90
  -1  -1  11  834.75   27.92
  -1   1  11  817.28   27.84
   1  -1 -11  827.51   27.67
   1   1 -11  827.91   27.69
   1  -1 -11  832.18   27.70
   1   1 -11  834.69   27.71
  -1  -1  10  258.67    9.76
  -1   1  10  266.10    9.79
   1   1 -10  271.04    9.68
   1  -1 -10  250.29    9.58
   1  -1 -10  271.41    9.73
   1   1 -10  264.73    9.66
  -1  -1  10  229.60    8.36
  -1  -1   9  650.41   21.31
  -1   1   9  658.48   21.32
  -1  -1   9  611.42   20.14
  -1  -1   8  133.71    5.60
  -1   1   8  142.77    5.65
  -1  -1   8  127.02    4.82
  -1  -1   7   14.52    1.32
  -1   1   7   10.87    1.21
  -1  -1   6  162.27    6.66
  -1   1   6  166.96    6.69
  -1   1   6  186.40    6.70
  -1  -1   6  185.41    6.71
  -1  -1   5   66.68    3.25
  -1   1   5   65.45    3.23
  -1  -1   5   71.74    3.21
  -1   1   5   76.45    3.25
  -1   1   4    5.27    0.79
  -1  -1   4    3.81    0.72
  -1   1   3 1188.52   37.61
  -1  -1   3 1188.48   37.61
   1   1  -2  371.07   12.50
  -1  -1   2  393.41   12.73
  -1   1   2  390.88   12.71
   1  -1  -2  385.54   12.71
   1   1  -2  379.19   12.69
  -1  -1   1  251.39    8.53
   1   1  -1  246.54    8.30
  -1   1   1  248.78    8.54
   1   1  -1  249.23    8.52
   1  -1  -1  251.83    8.53
   1   1   0   91.85    3.45
   1   1   0   98.67    3.73
   1  -1   0   95.57    3.71
   1  -1   1 7006.01  204.26
   1   1   1 6884.12  204.26
  -1   1  -1 6365.36  204.34
  -1  -1  -1 6375.26  204.34
  -1   1  -1 6493.51  204.38
  -1  -1  -1 6476.10  204.38
   1   1   2 1589.51   48.92
   1  -1   2 1607.77   48.91
  -1   1  -2 1539.33   49.13
  -1  -1  -2 1541.71   49.15
  -1  -1  -2 1547.92   49.13
  -1   1  -2 1524.31   49.11
   1  -1   3 6590.18  198.08
   1   1   3 6405.89  198.10
  -1  -1  -3 6386.32  198.36
  -1   1  -3 6311.58  198.33
  -1   1  -3 6382.90  198.35
  -1  -1  -3 6326.95  198.35
   1  -1   4  116.11    4.53
   1   1   4  117.74    4.54
  -1   1  -4  118.08    4.79
  -1  -1  -4  118.43    4.81
  -1   1  -4  111.10    4.73
  -1  -1  -4  115.20    4.78
   1   1   5   21.99    1.45
   1  -1   5   19.66    1.40
  -1  -1  -5   20.83    1.65
  -1   1  -5   22.62    1.67
  -1  -1  -5   18.60    1.59
  -1   1  -5   21.71    1.66
   1  -1   6   21.37    1.55
   1   1   6   22.79    1.58
  -1  -1  -6   22.48    1.79
  -1   1  -6   24.36    1.80
  -1   1  -6   21.60    1.74
  -1  -1  -6   24.58    1.84
  -1   1  -7  488.94   16.89
  -1  -1  -7  495.58   16.92
  -1   1  -7  482.82   16.86
  -1  -1  -7  491.12   16.90
  -1  -1  -8    5.40    1.01
  -1  -1  -8    4.80    0.96
  -1   1  -8    4.75    0.97
  -1  -1  -8    3.67    0.44
  -1   1  -9  246.99    9.98
  -1  -1  -9  262.27   10.12
  -1   1  -9  253.01   10.00
  -1  -1  -9  257.39   10.09
  -1   1 -10  321.50   10.43
  -1  -1 -10  311.80   10.42
  -1  -1 -10  321.65   12.20
  -1   1 -10  317.87   12.14
  -1   1 -10  312.05   12.10
  -1  -1 -10  307.61   12.10
  -1   1 -11   75.43    4.49
  -1  -1 -11   73.78    4.47
  -1  -1 -11   71.38    3.02
  -1   1 -11   76.30    3.06
   1  -1  11   76.73    4.15
   1   1  11   87.65    4.32
  -1   1 -11   76.68    4.47
  -1  -1 -11   71.36    4.41
  -1  -1 -12   94.89    5.23
  -1   1 -12   77.99    4.89
  -1   1 -12   85.65    3.45
  -1  -1 -12   83.56    3.44
   1   1  12   88.45    4.71
   1  -1  12   93.62    4.79
  -1   1 -12   81.10    4.94
  -1  -1 -12   86.10    5.05
  -1  -1 -13  165.15    8.03
  -1   1 -13  170.56    8.12
  -1  -1 -13  160.22    5.94
  -1   1 -13  159.70    5.94
   1   1  13  168.10    7.63
   1  -1  13  166.73    7.59
  -1   1 -13  157.11    7.89
  -1  -1 -13  171.30    8.10
  -1   1 -14   77.59    5.34
  -1  -1 -14   87.24    5.52
  -1   1 -14   84.14    5.41
  -1  -1 -14   76.49    5.26
  -1   1 -14   86.41    3.62
  -1  -1 -14   85.21    3.59
   1  -1  14   91.20    5.10
   1   1  14   85.80    4.96
  -1   1 -15    8.89    1.73
  -1   1 -15    6.23    1.50
  -1  -1 -15    6.23    1.53
  -1  -1 -15    7.24    1.60
   1  -1  15    7.09    1.47
   1   1  15    6.01    1.30
  -1   1 -15    4.34    0.70
  -1  -1 -15    6.12    0.79
   1  -1  16   10.85    0.89
   1  -1  16   11.13    0.91
   1   1  16   10.76    0.89
   1   1  16    9.03    0.90
   1  -1  16   11.04    0.97
  -1   1 -16   10.76    1.99
  -1  -1 -16    7.87    1.78
  -1  -1 -16   13.29    2.17
  -1   1 -16    9.01    1.91
   1   1  16    6.79    1.49
   1  -1  16   10.78    1.84
  -1  -1 -16   11.20    1.11
  -1   1 -16    9.65    1.09
  -1   1 -17   39.12    2.30
  -1  -1 -17   39.26    2.28
   1  -1  17   38.56    2.01
   1   1  17   41.55    2.02
  -1  -1 -17   35.31    3.74
  -1   1 -17   45.22    4.15
  -1  -1 -17   35.21    3.71
  -1   1 -17   41.97    4.00
   1   1  17   46.97    3.78
   1  -1  17   38.85    3.49
   1   1  17   38.23    2.09
   1  -1  17   40.59    2.12
  -1  -1 -18   37.22    2.24
  -1   1 -18   35.73    2.21
   1  -1  18   37.15    1.95
   1   1  18   35.72    1.91
  -1   1 -18   29.11    3.55
  -1  -1 -18   35.14    3.82
  -1   1 -18   29.87    3.58
  -1  -1 -18   33.40    3.71
   1  -1  18   39.60    3.57
   1   1  18   37.91    3.51
   1  -1  18   35.18    1.99
   1   1  18   39.64    2.08
   1   1  19   49.07    2.49
   1  -1  19   52.24    2.53
  -1  -1 -19   53.68    4.80
  -1   1 -19   46.67    4.53
  -1   1 -19   50.37    2.72
  -1  -1 -19   46.48    2.66
   1  -1  19   49.21    2.40
   1  -1  19   51.07    2.41
  -1   1 -19   47.02    4.54
  -1  -1 -19   47.09    4.53
   1   1  19   41.59    3.90
   1  -1  19   44.70    4.04
   1  -1  19   46.50    2.16
   1  -1  20    0.29    0.35
   1  -1  20    0.08    0.44
   1  -1  20    0.23    0.47
   1   1  20    0.70    0.78
   1  -1  20   -0.35    0.71
  -1   1 -20   -0.90    1.08
  -1  -1 -20   -0.44    1.07
  -1  -1 -20    0.44    0.90
  -1   1 -20    0.89    1.15
   1  -1  20    0.18    0.50
   1   1  20   -0.09    0.50
  -1  -1 -20   -0.11    0.67
  -1   1 -20   -0.34    0.65
   1  -1  21  106.61    4.37
   1  -1  21  128.88    4.90
   1   1  21  127.54    4.90
   1  -1  21  121.93    4.69
   1  -1  21  121.41    4.70
  -1  -1 -21  126.23    5.12
  -1   1 -21  119.71    5.06
   1  -1  22    6.88    0.87
  -1   1 -22    6.62    0.97
  -1  -1 -22    4.83    0.91
   1  -1  22    7.39    0.84
   1   1  23  133.89    5.13
  -1  -1 -23  140.32    5.66
  -1   1 -23  145.15    5.70
   1   1  23  152.80    5.32
   1  -1  23  145.67    5.33
   1  -1  23  146.78    5.38
   1   1  24  142.04    5.28
   1  -1  24  150.78    5.50
   1  -1  24  155.85    5.47
   1   1  24  153.12    5.42
  -1   1 -24  152.93    5.82
  -1  -1 -24  155.12    5.83
   1  -1  25   61.36    2.46
   1   1  25   56.37    2.36
   1  -1  25   53.86    2.34
  -1  -1 -25   52.99    2.58
  -1   1 -25   52.97    2.58
   1  -1  26    7.00    0.65
   1   1  26    5.75    0.58
  -1   1 -26    7.22    0.70
  -1   1 -26    6.92    0.73
  -1  -1 -26    7.35    0.74
   1   1  27   21.77    1.12
   1   1  27   22.72    1.05
   1  -1  27   21.88    1.08
  -1   1 -27   23.63    1.16
   1   1  28    4.19    0.35
  -1   2  28   15.09    0.79
  -1   2  27    3.04    0.46
  -1   2  27    2.54    0.39
  -1   2  26    9.58    0.78
  -1  -2  26    7.16    0.57
  -1   2  26   11.12    0.86
   1   2 -26    9.20    0.70
   1   2 -26    8.48    0.79
   1  -2 -26    8.62    0.80
  -1   2  25   22.63    1.36
   1   2 -25   24.94    1.35
  -1  -2  25   22.43    1.23
  -1   2  25   22.89    1.44
   1   2 -25   23.12    1.46
   1  -2 -25   21.22    1.40
  -1   2  24    2.13    0.63
   1  -2 -24    2.27    0.56
   1   2 -24    1.74    0.55
  -1  -2  24    2.13    0.50
  -1   2  24    1.28    0.51
  -1   2  24    2.28    0.58
   1   2 -24    2.88    0.57
  -1   2  23    1.68    0.63
  -1   2  23    1.68    0.51
   1   2 -23    2.37    0.62
   1  -2 -23    1.78    0.63
   1   2 -23    2.13    0.61
  -1  -2  23    2.01    0.55
  -1  -2  22   57.13    2.64
  -1   2  22   56.25    2.74
   1   2 -22   51.94    2.61
  -1  -2  22   54.06    2.52
  -1   2  22   55.81    2.58
  -1  -2  21  115.60    4.42
  -1  -2  21  108.36    4.48
  -1   2  21  111.35    4.58
   1   2 -21  111.68    4.53
  -1   2  21  112.77    4.43
  -1   2  20  429.25   13.53
  -1  -2  20  400.75   13.49
  -1  -2  20  391.96   13.31
   1  -2 -20  368.92   16.64
   1   2 -20  405.92   17.10
  -1  -2  20  401.22   13.56
  -1   2  20  418.85   13.71
  -1  -2  20  420.92   13.51
   1   2 -20  409.92   13.65
  -1  -2  20  397.22   13.25
   1   2 -20  359.73   16.64
   1  -2 -20  375.46   16.67
  -1  -2  19  650.57   21.21
  -1  -2  19  674.52   21.44
  -1  -2  19  645.55   21.25
  -1  -2  19  634.51   24.86
  -1   2  19  637.91   24.76
   1   2 -19  655.16   25.03
   1  -2 -19  671.15   25.08
  -1  -2  19  654.92   21.49
  -1   2  19  681.73   21.61
  -1  -2  19  679.27   21.42
   1  -2 -19  649.45   21.68
   1   2 -19  685.73   21.58
   1   2 -19  649.27   24.94
   1  -2 -19  642.70   24.83
  -1  -2  18  104.10    4.02
  -1  -2  18  103.34    4.03
  -1  -2  18  100.58    4.12
  -1  -2  18  106.31    6.53
  -1   2  18   97.38    6.35
   1  -2 -18  107.67    6.55
   1   2 -18  116.04    6.74
  -1  -2  18  104.19    4.20
  -1  -2  18  109.25    4.17
  -1   2  18  108.25    4.32
   1  -2 -18   97.10    4.29
   1   2 -18  112.55    6.66
   1  -2 -18  103.69    6.42
  -1  -2  17  286.04    9.96
  -1  -2  17  299.20   10.10
  -1  -2  17  320.12   13.25
  -1   2  17  303.67   13.07
   1   2 -17  305.53   13.02
   1  -2 -17  302.72   12.88
  -1  -2  17  295.86   10.15
  -1   2  17  302.97   10.25
  -1  -2  17  292.57   10.07
   1  -2 -17  295.97   10.32
   1   2 -17  293.03   12.86
   1  -2 -17  321.85   13.03
  -1  -2  16   85.44    3.41
   1   2 -16   89.60    5.51
   1  -2 -16   89.31    5.39
   1   2 -16   82.30    5.33
   1  -2 -16   85.54    5.31
  -1  -2  16   83.84    5.43
  -1   2  16   91.82    5.61
   1  -2 -16   82.63    3.65
  -1   2  16   85.88    3.59
  -1  -2  16   87.31    3.48
  -1  -2  16   85.85    3.53
  -1  -2  16   90.54    3.51
   1   2 -15  130.87    6.81
   1  -2 -15  130.03    6.70
   1   2 -15  127.01    6.73
   1  -2 -15  135.71    6.81
  -1   2  15  120.52    6.76
  -1  -2  15  136.63    7.06
   1   2 -14   73.88    4.49
   1  -2 -14   72.73    4.46
   1   2 -14   77.28    4.60
   1  -2 -14   67.37    4.31
  -1   2  14   72.78    4.59
  -1  -2  14   67.73    4.50
   1  -2 -13   24.82    2.37
   1   2 -13   31.18    2.57
   1  -2 -13   30.41    2.57
   1   2 -13   32.95    2.65
  -1   2  13   28.03    2.54
  -1  -2  13   27.01    2.54
   1  -2 -12   43.34    2.93
   1   2 -12   40.59    2.91
  -1  -2  12   38.03    2.94
  -1   2  12   39.46    2.93
   1   2 -12   36.32    2.80
   1  -2 -12   38.98    2.78
  -1  -2  11   58.50    2.74
   1  -2 -11   61.54    3.54
   1   2 -11   65.93    3.63
  -1  -2  11   66.56    3.83
  -1   2  11   61.84    3.69
   1  -2 -11   63.35    3.56
   1   2 -11   62.50    3.59
  -1  -2  10  140.20    5.55
   1  -2 -10  140.23    6.20
   1   2 -10  154.95    6.38
  -1   2  10  152.15    6.54
  -1  -2  10  150.74    6.49
   1   2 -10  151.72    6.38
   1  -2 -10  157.26    6.36
  -1  -2   9  913.75   30.24
   1   2  -9 1003.03   30.97
   1  -2  -9  916.00   30.83
   1  -2  -9  935.97   30.88
   1   2  -9 1004.69   31.00
  -1  -2   9  929.95   31.08
  -1   2   9  946.65   31.07
  -1  -2   8    0.65    0.55
  -1   2   8   -0.13    0.46
  -1  -2   8    0.09    0.36
  -1   2   7    0.23    0.52
  -1  -2   7   -0.23    0.44
  -1  -2   7    0.78    0.44
  -1  -2   6  267.08    9.32
  -1   2   6  255.26    9.27
  -1  -2   6  253.57    9.06
  -1  -2   5    0.75    0.48
  -1   2   5    1.04    0.53
  -1  -2   5    0.08    0.38
  -1  -2   4    1.75    0.54
  -1   2   4    1.69    0.54
  -1  -2   4    1.57    0.54
  -1  -2   3  605.28   19.54
  -1   2   3  592.61   19.52
   1   2  -3  597.03   19.51
   1  -2  -3  615.65   19.56
   1   2  -3  585.06   19.06
   1  -2  -3  620.76   20.09
  -1  -2   3  613.39   19.61
  -1   2   2   45.60    2.21
  -1  -2   2   49.35    2.24
   1   2  -2   44.78    2.21
   1  -2  -2   44.49    2.22
   1   2  -2   46.62    1.80
   1  -2  -2   53.13    2.71
  -1  -2   1  843.78   27.25
  -1   2   1  870.36   27.27
   1  -2  -1  866.73   27.77
   1  -2  -1  855.35   27.29
   1   2  -1  857.52   27.26
   1   2   0   17.44    1.14
   1  -2   0   18.64    1.18
   1  -2   0   19.31    1.43
  -1   2   0   17.90    1.19
   1   2   1  448.22   14.49
   1  -2   1  436.19   14.50
   1  -2   1  454.68   14.94
   1  -2   2 7190.94  217.38
  -1  -2  -2 6944.20  217.26
  -1   2  -2 7044.52  217.25
   1  -2   2 7081.29  216.95
   1   2   2 7046.35  216.94
  -1   2  -2 6966.37  217.23
  -1  -2  -2 6896.41  217.26
  -1  -2  -3 9569.82  299.16
  -1   2  -3 9439.88  299.35
  -1  -2  -3 9594.84  299.39
   1   2   3 9999.00  299.05
   1  -2   3 9949.00  299.04
  -1   2  -3 9531.46  299.37
  -1  -2  -3 9588.52  299.39
  -1  -2  -4  107.33    4.34
  -1  -2  -4  110.50    4.68
  -1   2  -4  112.89    4.66
   1   2   4  113.55    4.35
   1  -2   4  111.91    4.33
  -1  -2  -4  109.79    4.66
  -1   2  -4  111.73    4.65
  -1  -2  -5   37.08    1.96
  -1   2  -5   36.31    2.27
  -1  -2  -5   36.20    2.28
   1   2   5   37.90    2.04
   1  -2   5   40.87    2.08
  -1  -2  -5   39.44    2.35
  -1   2  -5   37.37    2.29
  -1  -2  -6   38.63    1.99
  -1  -2  -6   39.12    2.46
  -1   2  -6   38.99    2.42
  -1   2  -6   36.89    2.35
  -1  -2  -6   40.05    2.49
  -1  -2  -7    2.62    0.51
  -1  -2  -7    2.15    0.71
  -1   2  -7    2.11    0.72
  -1  -2  -7    1.73    0.67
  -1   2  -7    2.12    0.72
  -1  -2  -8  339.29   11.65
  -1  -2  -8  362.73   12.97
  -1   2  -8  347.07   12.84
  -1  -2  -8  371.41   13.01
  -1   2  -8  359.50   12.90
  -1  -2  -9  256.40    8.75
  -1  -2  -9  254.18   10.25
  -1   2  -9  266.54   10.25
  -1  -2  -9  258.45   10.25
  -1   2  -9  278.51   10.34
   1  -2  10  152.23    6.46
  -1   2 -10  149.93    6.84
  -1  -2 -10  151.80    6.93
  -1  -2 -10  150.02    6.88
  -1   2 -10  150.77    6.85
  -1  -2 -10  147.73    5.28
  -1   2 -10  145.75    5.26
   1  -2  11  358.47   12.79
   1   2  11  365.00   12.87
  -1   2 -11  339.56   13.16
  -1  -2 -11  344.11   13.28
  -1  -2 -11  350.42   13.31
  -1   2 -11  333.22   13.13
  -1   2 -11  324.12   11.18
  -1  -2 -11  335.69   11.23
   1  -2  12   62.09    3.89
   1   2  12   67.94    3.93
  -1  -2 -12   57.68    4.10
  -1   2 -12   65.28    4.29
  -1  -2 -12   63.68    4.23
  -1   2 -12   61.33    4.21
  -1   2 -12   64.83    2.76
  -1  -2 -12   62.39    2.75
   1  -2  13   18.71    2.06
   1   2  13   18.09    2.04
  -1  -2 -13   17.95    2.23
  -1   2 -13   16.52    1.21
  -1  -2 -13   18.58    1.27
  -1   2 -13   17.35    2.24
  -1  -2 -13   17.60    2.20
  -1   2 -13   20.02    2.34
  -1   2 -14   -0.08    0.42
  -1  -2 -14   -0.08    0.41
   1  -2  14    0.48    0.72
   1   2  14   -0.24    0.68
  -1   2 -14    0.30    0.83
  -1  -2 -14    1.21    0.83
  -1   2 -14   -0.30    0.68
  -1  -2 -14    0.61    0.73
  -1  -2 -15   58.84    4.60
  -1   2 -15   65.09    4.87
   1   2  15   68.54    2.84
   1   2  15   68.83    2.74
   1  -2  15   65.32    4.36
   1   2  15   71.71    4.52
  -1   2 -15   65.09    3.05
  -1  -2 -15   58.59    2.96
   1  -2  15   65.35    2.81
   1   2  15   65.64    2.83
  -1   2 -15   62.56    4.76
  -1  -2 -15   61.97    4.72
  -1  -2 -16  125.14    7.45
  -1   2 -16  131.86    7.56
   1   2  16  130.36    4.84
   1   2  16  132.52    4.73
   1  -2  16  125.08    4.70
   1   2  16  128.92    6.82
   1  -2  16  139.28    7.04
  -1   2 -16  122.31    5.06
  -1  -2 -16  125.55    5.06
   1  -2  16  126.48    4.83
   1   2  16  127.22    4.84
  -1  -2 -16  106.42    7.05
  -1   2 -16  119.15    7.31
  -1   2 -17   51.50    4.57
  -1  -2 -17   54.84    4.63
   1  -2  17   57.06    4.23
   1   2  17   45.37    3.84
   1  -2  17   51.78    2.51
   1   2  17   55.23    2.45
   1  -2  17   53.24    2.43
   1   2  17   52.56    2.50
  -1  -2 -17   55.17    2.77
  -1   2 -17   53.93    2.77
   1   2  17   54.58    2.55
   1  -2  17   54.13    2.55
  -1  -2 -17   47.76    4.42
  -1   2 -17   41.65    4.20
   1   2  18    3.46    1.19
   1  -2  18    5.70    1.39
   1   2  18    4.79    0.69
   1  -2  18    3.76    0.66
  -1   2 -18    3.30    1.36
  -1  -2 -18    1.63    1.29
  -1  -2 -18    2.04    1.34
  -1   2 -18    1.24    1.07
  -1   2 -18    2.42    0.71
  -1  -2 -18    3.95    0.82
   1   2  18    4.25    0.71
   1  -2  18    4.49    0.71
   1  -2  18    4.90    0.67
   1   2  18    2.70    0.62
  -1   2 -19   72.52    5.75
  -1  -2 -19   62.92    5.44
   1  -2  19   82.08    3.41
   1   2  19   78.70    3.40
   1  -2  19   75.84    3.23
   1  -2  19   75.14    5.26
   1   2  19   70.11    5.15
  -1   2 -19   77.86    3.64
  -1  -2 -19   68.65    3.51
   1   2  19   83.89    3.46
   1  -2  19   82.90    3.46
  -1   2 -19   60.84    5.42
  -1  -2 -19   70.82    5.72
  -1  -2 -20  102.27    7.20
  -1   2 -20  110.71    7.45
   1   2  20  123.07    4.72
   1  -2  20  113.01    4.50
   1  -2  20  117.86    4.68
   1  -2  20  123.74    4.76
   1   2  20  116.56    4.71
  -1   2 -20   93.19    7.03
  -1  -2 -20  115.40    7.51
   1  -2  20  116.89    6.92
   1   2  20  121.10    6.98
  -1  -2 -20  118.88    4.96
  -1   2 -20  125.41    5.04
   1  -2  21  113.46    4.44
   1   2  21  106.47    4.40
  -1   2 -21  105.01    4.60
  -1  -2 -21  105.88    4.60
   1  -2  21  106.87    4.21
   1   2  21  111.45    4.40
   1  -2  21  107.89    4.36
  -1  -2 -22  151.74    5.93
  -1   2 -22  153.42    5.96
   1   2  22  154.07    5.70
   1  -2  22  151.70    5.68
   1  -2  22  146.86    5.48
   1   2  23    0.44    0.53
   1  -2  23    0.29    0.48
  -1   2 -23    0.37    0.47
  -1  -2 -23    0.27    0.46
  -1  -2 -24   23.22    1.53
  -1   2 -24   21.71    1.51
   1   2  24   22.49    1.28
  -1  -2 -24   23.12    1.46
   1   2  24   23.40    1.43
   1   2  24   25.24    1.35
   1  -2  24   24.67    1.44
  -1   2 -25    0.07    0.42
  -1  -2 -25   -0.20    0.39
   1  -2  25    0.21    0.26
   1   2  25    0.13    0.34
   1   2  25    0.22    0.40
  -1  -2 -25   -0.11    0.40
   1   2  25    0.54    0.36
   1  -2  25   -0.05    0.36
  -1   2 -26    9.86    0.76
  -1  -2 -26   12.29    0.84
   1   2  26   11.77    0.82
   1   2  26   10.48    0.71
   1   2  27    0.43    0.26
  -1  -2 -27    0.50    0.26
  -1   2 -27    0.28    0.22
   1  -2  27    0.10    0.19
   1   2  27    0.05    0.19
  -1   3  27    8.33    0.58
  -1   3  27    8.67    0.59
  -1   3  26    1.49    0.39
  -1  -3  26    0.76    0.29
  -1   3  26    1.29    0.37
  -1   3  25    0.10    0.35
  -1   3  25    0.23    0.40
   1  -3 -25    0.06    0.41
   1   3 -25   -0.06    0.34
  -1  -3  25    0.51    0.35
  -1   3  24    0.87    0.51
  -1   3  24    0.63    0.41
   1  -3 -24   -0.35    0.54
   1   3 -24    0.55    0.41
  -1  -3  24    0.65    0.43
  -1   3  23   59.11    2.51
  -1   3  23   55.48    2.58
   1   3 -23   51.57    2.35
   1  -3 -23   53.08    2.60
   1   3 -23   48.85    2.52
   1  -3 -23   51.10    2.51
  -1  -3  23   59.44    2.56
  -1   3  22    0.16    0.54
   1  -3 -22    0.88    0.60
   1   3 -22    0.53    0.46
  -1  -3  22    0.55    0.48
  -1   3  22    0.07    0.46
   1   3 -22   -0.09    0.48
   1  -3 -22    0.58    0.50
   1  -3 -21   45.99    2.45
   1   3 -21   43.81    2.19
  -1  -3  21   43.59    2.09
  -1   3  21   43.64    2.35
  -1   3  21   47.02    2.25
   1   3 -21   46.91    2.41
   1  -3 -21   41.78    2.30
  -1  -3  20  225.57    7.96
  -1   3  20  240.90    8.07
   1  -3 -20  228.44    8.35
   1   3 -20  227.30    8.06
  -1  -3  20  222.07    8.00
  -1   3  20  250.77    8.31
   1  -3 -20  217.82    7.97
   1   3 -19   62.41    4.96
   1  -3 -19   66.20    5.01
   1   3 -19   70.66    3.10
   1  -3 -19   77.30    3.40
  -1  -3  19   70.36    3.07
  -1   3  19   79.40    3.31
   1  -3 -19   68.03    5.07
   1   3 -19   57.79    4.84
  -1  -3  19   68.87    3.04
  -1  -3  19   69.54    3.14
  -1  -3  18   18.55    1.23
   1  -3 -18   21.44    1.55
  -1   3  18   18.02    1.38
  -1  -3  18   15.54    1.20
   1  -3 -18   18.68    2.49
   1   3 -18   16.90    2.42
   1  -3 -18   20.18    2.60
   1   3 -18   16.76    2.42
  -1  -3  18   18.29    1.32
  -1  -3  18   18.84    1.30
   1   3 -17   80.55    5.29
   1  -3 -17   62.75    4.76
  -1   3  17   72.18    3.23
  -1  -3  17   73.74    3.18
  -1  -3  17   69.22    3.07
  -1  -3  17   74.49    3.07
   1  -3 -17   71.43    3.30
   1  -3 -17   70.01    5.00
   1   3 -17   79.48    5.26
  -1  -3  17   74.18    3.14
  -1  -3  16  102.41    6.12
  -1   3  16  104.98    6.13
   1  -3 -16  101.82    6.01
   1   3 -16  102.11    6.10
   1   3 -16  107.66    6.15
   1  -3 -16   95.11    5.86
  -1  -3  16  103.50    3.99
   1  -3 -16  101.83    4.23
  -1  -3  16  105.30    4.12
  -1   3  16   98.89    4.10
  -1  -3  15    1.74    0.49
  -1   3  15    1.71    0.50
  -1   3  15    3.62    1.11
  -1  -3  15    1.96    0.92
  -1  -3  15    2.38    0.49
   1   3 -15    2.16    0.92
   1   3 -15    0.80    0.73
   1  -3 -15    0.78    0.72
   1  -3 -15    2.34    0.98
   1  -3 -15    1.30    0.52
   1  -3 -14   13.65    1.86
   1   3 -14   19.80    2.20
   1  -3 -14   19.45    2.13
   1   3 -14   17.70    2.10
  -1   3  14   20.47    2.26
  -1  -3  14   18.49    2.18
   1   3 -13    1.72    0.76
   1  -3 -13    2.31    0.79
   1   3 -13    1.51    0.74
   1  -3 -13    2.10    0.81
  -1  -3  13    3.27    1.02
  -1   3  13    2.10    0.85
   1   3 -12   64.87    3.77
   1  -3 -12   56.71    3.57
  -1  -3  12   54.84    2.85
   1   3 -12   61.53    3.67
   1  -3 -12   58.67    3.62
  -1  -3  12   59.23    3.78
  -1   3  12   57.44    3.78
   1  -3 -11  574.03   20.08
   1   3 -11  612.19   20.23
  -1  -3  11  560.02   19.33
   1   3 -11  601.64   20.19
   1  -3 -11  572.23   20.08
  -1  -3  11  578.24   20.35
  -1   3  11  585.59   20.40
   1   3 -10  135.72    5.78
   1  -3 -10  128.41    5.69
  -1   3  10  126.95    5.95
  -1  -3  10  128.46    5.93
  -1  -3  10  122.96    5.32
   1   3 -10  137.86    5.82
   1  -3 -10  129.32    5.70
   1   3  -9   41.74    2.56
   1  -3  -9   40.36    2.49
  -1  -3   9   42.55    2.70
  -1   3   9   39.63    2.66
  -1  -3   9   39.09    2.39
   1   3  -9   45.79    2.65
   1  -3  -9   41.49    2.54
  -1  -3   9   39.30    1.81
   1   3  -8  186.40    7.10
   1  -3  -8  182.52    7.05
  -1  -3   8  185.96    7.12
   1   3  -8  189.16    7.12
   1  -3  -8  179.03    7.03
  -1  -3   8  180.19    6.21
  -1  -3   7  481.72   17.12
   1   3  -7  532.63   17.04
   1  -3  -7  502.92   16.95
   1   3  -7  526.94   17.01
   1  -3  -7  493.75   16.90
  -1  -3   6   72.09    3.52
   1  -3  -5   34.13    2.54
  -1  -3   5   37.21    2.26
   1  -3  -4   49.22    2.26
   1   3  -4   45.99    2.21
   1  -3  -4   50.65    2.84
  -1  -3   3  157.80    6.32
   1  -3  -3  171.17    6.69
  -1   3   3  153.57    5.81
  -1  -3   3  154.78    5.78
   1   3  -3  159.53    5.88
   1  -3  -3  169.31    5.95
   1   3  -2   10.40    0.86
   1  -3  -2   12.05    0.94
   1  -3  -2   10.10    1.22
  -1   3   2    9.81    0.87
  -1  -3   2   12.32    0.92
   1  -3  -1  602.13   18.89
   1   3  -1  564.94   18.82
  -1  -3   1  571.62   19.63
   1  -3  -1  627.07   19.79
  -1   3   1  588.99   18.91
  -1  -3   1  592.09   18.88
  -1  -3   0  196.90    6.61
  -1   3   0  192.35    6.61
   1  -3   0  199.39    7.31
  -1  -3   0  183.77    7.21
   1   3   0  187.43    6.49
   1  -3   0  184.21    6.50
  -1  -3  -1  817.10   27.30
  -1  -3  -1  857.44   26.65
   1  -3   1  836.35   27.22
  -1   3  -1  847.80   26.63
   1   3   1  821.94   26.44
   1  -3   1  842.08   26.46
  -1  -3  -2 4566.38  138.48
   1  -3   2 4509.37  137.73
   1   3   2 4345.46  137.70
  -1  -3  -3  186.64    7.11
  -1   3  -3  190.98    7.11
  -1  -3  -3  202.69    7.45
   1  -3   3  204.83    6.83
   1   3   3  191.95    6.80
  -1  -3  -3  192.90    7.17
  -1   3  -3  196.94    7.15
  -1  -3  -4  152.75    6.07
  -1   3  -4  155.06    6.03
  -1  -3  -4  152.83    6.05
  -1   3  -4  153.40    6.02
  -1  -3  -4  159.21    6.10
  -1  -3  -5    0.51    0.38
  -1   3  -5    0.70    0.59
  -1  -3  -5    0.47    0.43
  -1  -3  -5   -0.12    0.41
  -1   3  -5    0.35    0.51
  -1  -3  -6  142.10    5.55
  -1  -3  -6  135.17    5.84
  -1   3  -6  136.04    5.81
  -1   3  -6  140.68    5.86
  -1  -3  -6  137.82    5.89
  -1  -3  -7   85.18    3.76
  -1  -3  -7   82.10    4.22
  -1   3  -7   81.66    4.18
  -1  -3  -7   88.20    4.32
  -1   3  -7   90.15    4.30
  -1  -3  -8   39.86    2.19
  -1   3  -8   41.33    2.78
  -1  -3  -8   36.97    2.69
  -1   3  -8   41.05    2.77
  -1  -3  -8   42.25    2.81
  -1   3  -9  366.14   13.74
  -1  -3  -9  359.92   13.73
  -1  -3  -9  354.67   12.50
   1  -3   9  398.30   13.44
   1   3   9  385.10   13.33
  -1   3  -9  375.54   13.81
  -1  -3  -9  371.02   13.80
  -1   3 -10    4.96    0.60
  -1  -3 -10    3.46    0.51
   1  -3  10    6.23    1.05
   1   3  10    4.12    0.88
  -1   3 -10    3.33    0.98
  -1   3 -10    4.37    1.05
  -1  -3 -10    3.14    0.94
  -1  -3 -10    6.51    1.23
  -1  -3 -11  160.30    7.42
  -1   3 -11  150.07    7.31
  -1   3 -11  151.67    5.60
  -1  -3 -11  153.14    5.61
   1  -3  11  171.64    7.08
   1   3  11  164.76    7.01
  -1  -3 -11  155.14    7.38
  -1   3 -11  157.39    7.40
  -1  -3 -12   23.62    2.44
  -1   3 -12   19.52    2.26
  -1  -3 -12   18.30    1.23
  -1   3 -12   17.96    1.23
   1  -3  12   19.46    1.98
   1   3  12   18.49    1.92
  -1   3 -12   17.25    2.15
  -1  -3 -12   20.33    2.27
  -1   3 -13   15.58    2.14
  -1   3 -13   17.03    2.21
  -1  -3 -13   18.62    2.30
  -1  -3 -13   20.93    2.41
   1  -3  13   20.84    2.14
   1   3  13   13.55    1.74
  -1   3 -13   18.71    1.31
  -1  -3 -13   20.18    1.35
   1   3  14   12.84    0.96
   1  -3  14   10.51    0.94
   1   3  14   11.11    0.84
  -1   3 -14   11.17    1.91
  -1  -3 -14   10.47    1.78
  -1   3 -14    8.70    1.76
  -1  -3 -14    9.56    1.77
   1  -3  14   12.72    1.72
   1   3  14   10.73    1.60
  -1   3 -14   11.38    1.01
  -1  -3 -14   10.11    0.98
  -1   3 -15    2.86    0.64
  -1  -3 -15    1.03    0.50
   1   3  15    2.53    0.98
   1  -3  15    1.53    0.77
   1   3  15    2.50    0.47
  -1   3 -15    1.69    1.11
  -1  -3 -15    1.00    0.86
  -1  -3 -15    2.67    1.14
  -1   3 -15    1.69    1.11
   1   3  15    2.07    0.51
  -1  -3 -15    2.51    0.45
   1   3  15    1.38    0.47
   1  -3  15    1.64    0.46
  -1   3 -16   99.94    4.14
  -1  -3 -16   92.30    4.04
  -1  -3 -16   93.53    6.15
  -1   3 -16   90.62    6.19
  -1   3 -16   94.02    6.28
  -1  -3 -16   86.18    5.99
   1   3  16  100.70    3.78
   1   3  16  100.03    3.90
   1   3  16   97.99    3.88
   1  -3  16   96.71    3.87
  -1  -3 -16   94.89    3.64
   1  -3  16   98.25    5.69
   1   3  16   83.50    5.42
  -1  -3 -17   67.55    5.18
  -1   3 -17   70.76    5.34
   1   3  17   68.62    2.87
   1   3  17   69.29    3.00
   1   3  17   68.92    2.98
   1  -3  17   61.99    2.92
  -1   3 -17   60.08    4.99
  -1  -3 -17   66.54    5.15
  -1   3 -17   71.78    3.24
  -1  -3 -17   64.57    3.15
   1  -3  17   55.95    4.33
   1   3  17   69.55    4.70
  -1   3 -18   44.07    4.30
  -1  -3 -18   47.03    4.32
   1  -3  18   47.47    2.21
   1   3  18   49.97    2.41
   1   3  18   50.35    2.31
   1  -3  18   49.17    2.40
   1   3  18   49.22    2.40
  -1   3 -18   45.32    4.38
  -1  -3 -18   39.24    4.02
  -1   3 -18   48.62    2.59
  -1  -3 -18   48.29    2.56
   1  -3  18   51.00    4.05
   1   3  18   43.86    3.78
  -1   3 -19   33.10    3.73
  -1  -3 -19   38.25    3.94
   1   3  19   42.58    2.20
   1  -3  19   43.54    2.27
   1  -3  19   39.90    1.99
  -1   3 -19   41.34    2.38
  -1  -3 -19   43.45    2.38
   1  -3  19   33.82    3.36
   1   3  19   37.54    3.46
  -1   3 -19   40.09    4.07
  -1  -3 -19   42.29    4.11
   1  -3  19   46.60    2.26
   1   3  19   47.88    2.28
  -1   3 -20   63.89    3.03
  -1  -3 -20   59.15    2.94
   1  -3  20   57.06    2.80
   1   3  20   57.48    2.75
  -1  -3 -21   47.65    2.52
  -1   3 -21   50.71    2.59
   1   3  21   49.10    2.38
   1  -3  21   45.95    2.40
  -1  -3 -22   43.50    2.36
  -1   3 -22   44.88    2.42
  -1  -3 -22   48.94    2.34
   1   3  22   48.06    2.30
   1  -3  22   50.13    2.38
  -1   3 -23   21.18    1.45
  -1  -3 -23   19.89    1.41
  -1  -3 -23   21.77    1.38
   1   3  23   22.72    1.39
   1  -3  23   24.10    1.46
  -1  -3 -24   41.20    1.97
   1   3  24   42.20    1.98
   1   3  24   44.31    1.91
  -1   3 -24   40.82    2.04
  -1   3 -25    2.14    0.40
   1   3  25    2.87    0.49
   1  -3  25    2.78    0.37
   1   3  25    2.86    0.44
   1   3  25    2.64    0.41
  -1   3 -26   11.08    0.64
   1   3  26   14.22    0.76
   1   3  26   12.78    0.72
   1   3  26   15.87    0.85
   1  -3  27    2.04    0.26
   1   3  27    3.51    0.32
  -1   4  27    7.26    0.44
  -1  -4  26    4.97    0.42
  -1   4  26    7.42    0.55
  -1   4  26    6.69    0.50
  -1   4  26    5.79    0.46
  -1  -4  25   27.38    1.33
  -1   4  25   27.98    1.33
  -1   4  25   28.16    1.40
  -1   4  25   27.85    1.34
  -1  -4  24   69.11    2.81
  -1   4  24   70.54    2.76
  -1   4  24   71.15    2.85
  -1   4  24   67.05    2.79
   1  -4 -23  202.93    7.17
  -1  -4  23  218.63    7.22
  -1  -4  23  193.73    6.82
  -1   4  23  211.73    7.06
  -1   4  23  203.49    7.13
   1  -4 -22   60.27    2.75
  -1   4  22   60.91    2.70
  -1  -4  22   61.44    2.75
  -1  -4  22   55.90    2.47
  -1   4  22   60.89    2.61
  -1   4  21    2.14    0.54
   1  -4 -21    2.42    0.68
  -1   4  21    1.99    0.61
  -1  -4  21    1.79    0.50
  -1  -4  21    1.32    0.55
   1   4 -21    2.25    0.55
  -1   4  20   39.32    2.10
  -1   4  20   39.74    2.00
   1  -4 -20   43.36    2.25
  -1  -4  20   35.35    1.96
  -1  -4  20   42.64    2.25
   1  -4 -20   39.24    2.01
   1   4 -20   38.06    2.07
   1  -4 -19   56.87    2.62
  -1  -4  19   52.68    2.56
   1  -4 -19   58.45    2.80
  -1   4  19   60.13    2.71
   1  -4 -19   49.93    2.55
   1   4 -19   53.19    2.62
   1  -4 -18   54.77    2.68
  -1  -4  18   62.43    2.76
   1  -4 -18   53.22    2.77
  -1   4  18   58.07    2.74
   1  -4 -17  226.89   10.87
   1  -4 -17  259.03    8.79
   1  -4 -17  217.23   10.78
  -1  -4  17  256.99    8.77
   1  -4 -17  242.91    8.84
  -1   4  17  252.87    8.75
   1  -4 -16   75.87    3.28
   1  -4 -16   70.83    4.81
  -1  -4  16   77.16    3.27
  -1   4  16   72.40    3.19
   1  -4 -16   74.44    3.33
   1  -4 -15   11.04    1.74
   1  -4 -15   10.65    1.70
   1  -4 -15   14.14    1.18
  -1   4  15   13.40    1.08
  -1  -4  15   13.37    1.11
   1   4 -14    0.75    0.68
   1  -4 -14    0.72    0.66
   1  -4 -14    1.43    0.78
   1   4 -14    0.98    0.71
  -1  -4  14    0.61    0.44
   1  -4 -14    1.29    0.52
  -1   4  14   -0.07    0.39
   1   4 -13   20.19    2.12
   1  -4 -13   16.28    1.93
   1   4 -13   20.60    2.15
   1  -4 -13   21.01    2.13
  -1  -4  13   20.00    1.33
   1   4 -12  165.90    7.33
   1  -4 -12  158.60    7.19
   1   4 -12  162.89    7.30
   1  -4 -12  169.26    7.34
  -1  -4  12  160.32    6.70
   1   4 -11  284.08   10.75
   1  -4 -11  270.99   10.62
   1  -4 -11  276.04   10.67
   1   4 -11  298.31   10.87
  -1  -4  11  264.98   10.36
   1   4 -10  217.15    8.39
   1  -4 -10  206.66    8.26
   1  -4 -10  209.84    8.28
   1   4 -10  210.93    8.32
  -1  -4  10  203.90    8.29
   1   4  -9  154.06    6.24
   1  -4  -9  145.56    6.14
   1   4  -9  162.02    6.30
   1  -4  -9  139.19    6.09
  -1  -4   9  150.59    6.46
   1   4  -8  119.09    4.85
   1  -4  -8  107.58    4.71
   1   4  -8  106.92    4.74
   1  -4  -8  110.06    4.74
   1  -4  -8  112.22    5.91
  -1  -4   8  117.03    5.24
  -1  -4   7  681.43   21.51
   1   4  -7  685.41   22.22
   1  -4  -7  683.66   22.17
   1   4  -7  622.83   22.39
   1  -4  -7  658.94   22.52
   1  -4  -7  682.91   22.17
   1   4  -7  697.15   22.23
  -1  -4   7  713.04   23.09
   1  -4  -7  700.16   23.88
   1  -4  -6    3.82    0.55
   1  -4  -6    4.82    1.09
  -1  -4   6    3.21    0.85
   1  -4  -6    3.64    0.69
   1   4  -6    3.38    0.56
   1  -4  -6    3.90    0.59
   1   4  -6    2.84    0.61
   1   4  -6    3.70    0.60
   1  -4  -6    3.35    0.55
   1  -4  -5  129.09    5.86
  -1  -4   5  130.93    5.54
   1   4  -5  115.13    4.45
   1  -4  -5  115.35    4.44
   1  -4  -5  115.69    4.73
   1  -4  -5  115.44    4.44
   1   4  -5  122.46    4.50
  -1  -4   4   12.93    1.45
   1  -4  -4   14.41    1.58
   1  -4  -4   11.67    0.82
   1  -4  -4   10.68    0.79
   1  -4  -4    9.93    0.91
   1  -4  -3  148.35    5.43
   1  -4  -3  159.76    5.42
   1  -4  -3  154.87    5.27
   1  -4  -3  152.96    5.26
   1  -4  -2    8.64    1.18
   1  -4  -2    8.65    0.53
   1  -4  -2    8.48    0.53
   1  -4  -2    8.27    0.59
   1  -4  -1  198.21    6.96
  -1  -4   1  196.91    7.25
  -1  -4   0  118.83    5.15
   1  -4   0  102.86    4.72
   1  -4   1  742.79   21.94
  -1  -4  -1  812.83   22.55
  -1  -4  -2   90.57    3.38
  -1  -4  -2   97.36    4.55
  -1  -4  -3   92.84    4.50
  -1  -4  -4 1859.13   57.06
   1  -4   4 1763.63   55.88
  -1  -4  -5  458.55   15.79
  -1   4  -5  461.52   15.75
  -1   4  -5  458.17   15.72
  -1  -4  -5  441.96   15.72
   1  -4   5  473.90   15.40
   1   4   5  481.83   15.45
  -1  -4  -5  501.71   16.31
  -1  -4  -6  329.19   11.66
  -1   4  -6  315.01   11.47
  -1  -4  -6  312.47   11.49
  -1   4  -6  307.07   11.42
  -1  -4  -6  309.31   11.47
  -1  -4  -6  327.55   10.53
   1   4   6  322.50   11.05
   1  -4   6  328.34   11.07
  -1  -4  -7  677.07   22.29
  -1   4  -7  643.22   22.40
  -1  -4  -7  641.67   22.43
  -1   4  -7  669.31   22.46
  -1  -4  -7  646.00   22.42
  -1  -4  -7  676.64   21.20
   1  -4   7  671.39   21.94
   1   4   7  685.69   21.99
  -1   4  -8    8.21    1.22
  -1  -4  -8    7.70    1.17
  -1   4  -8    8.47    1.20
  -1  -4  -8    8.64    1.20
   1  -4   8    7.34    0.96
   1   4   8    6.97    0.96
  -1  -4  -8    6.26    0.63
  -1  -4  -8    8.22    1.06
  -1  -4  -9    0.56    0.51
  -1   4  -9    0.19    0.46
  -1   4  -9    0.76    0.62
  -1  -4  -9    0.19    0.51
   1  -4   9    0.54    0.44
   1   4   9    0.14    0.41
  -1  -4  -9    1.01    0.35
  -1  -4  -9    0.12    0.34
  -1  -4 -10    2.52    0.77
  -1   4 -10    1.48    0.75
  -1  -4 -10    0.84    0.69
  -1   4 -10    1.48    0.77
   1  -4  10    1.67    0.65
   1   4  10    1.68    0.61
   1  -4  11  319.81   11.94
   1   4  11  331.92   12.03
  -1  -4 -11  319.18   10.60
  -1   4 -11  318.26   12.67
  -1  -4 -11  321.41   12.66
  -1   4 -11  301.77   12.52
  -1  -4 -11  301.93   12.51
   1  -4  12  192.79    6.53
  -1  -4 -12  182.29    6.61
  -1   4 -12  170.38    8.51
  -1  -4 -12  177.11    8.53
  -1  -4 -12  190.01    6.51
   1  -4  12  196.22    6.74
   1  -4  12  190.75    8.01
   1   4  12  181.17    7.96
  -1   4 -12  171.34    8.50
  -1  -4 -12  186.70    8.65
  -1  -4 -13    8.37    0.75
  -1  -4 -13    6.97    0.79
  -1  -4 -13    6.16    1.39
  -1   4 -13    7.98    1.55
  -1   4 -13    5.14    1.29
  -1  -4 -13    4.76    1.24
   1  -4  13    7.37    0.70
   1   4  13    7.86    1.30
   1  -4  13    9.25    1.36
   1  -4  13    6.97    0.71
   1  -4  13    7.10    0.82
   1   4  13    7.27    0.74
  -1   4 -14    6.17    1.44
  -1   4 -14    2.46    1.02
  -1  -4 -14    4.52    1.32
  -1   4 -14    4.57    0.70
  -1  -4 -14    3.94    0.63
   1   4  14    4.29    0.54
   1  -4  14    3.83    0.67
   1  -4  14    3.37    0.97
   1   4  14    3.38    0.95
   1   4  14    3.79    0.58
  -1  -4 -14    2.87    0.53
   1  -4  14    3.78    0.55
  -1  -4 -15    3.54    1.21
  -1  -4 -15    4.82    1.38
  -1  -4 -15    2.95    0.61
  -1   4 -15    4.44    0.70
   1   4  15    3.52    0.52
   1  -4  15    3.09    0.66
   1  -4  15    3.88    1.06
   1   4  15    1.95    0.49
   1  -4  15    2.17    0.45
  -1  -4 -15    2.69    0.51
  -1  -4 -16    2.71    1.16
  -1  -4 -16    3.38    1.20
   1  -4  16    2.58    0.91
   1  -4  16    2.17    0.49
  -1  -4 -16    2.82    0.51
   1   4  16    2.26    0.50
   1  -4  16    2.68    0.64
   1   4  16    1.84    0.54
  -1  -4 -16    2.82    0.61
  -1   4 -16    2.19    0.61
   1  -4  17   -0.14    0.36
   1   4  17   -0.07    0.40
   1   4  17    0.29    0.40
  -1  -4 -17    0.35    0.39
  -1   4 -17    0.54    0.47
  -1  -4 -17   -0.26    0.41
   1   4  17    0.06    0.35
  -1   4 -18    0.45    0.49
  -1  -4 -18    0.35    0.43
   1   4  18    0.30    0.42
  -1  -4 -18    0.45    0.37
  -1  -4 -19   84.07    3.78
  -1   4 -19   92.83    3.90
   1   4  19   94.81    3.75
   1   4  20   32.93    1.76
  -1   4 -20   29.16    1.80
  -1  -4 -20   30.11    1.71
   1   4  21   40.91    2.04
   1   4  22   17.82    1.18
   1  -4  23   23.36    1.34
   1   4  23   24.75    1.36
   1  -4  24  116.47    4.06
   1   4  24  110.29    4.06
   1  -4  25   17.76    1.00
   1  -4  25   15.87    0.86
   1   4  25   17.57    0.94
   1   4  25   18.78    0.88
   1  -4  26    0.23    0.20
   1   4  26    0.09    0.16
  -1  -5  25   20.62    0.98
  -1   5  25   18.56    0.90
  -1   5  25   22.15    1.00
   1  -5 -24    2.68    0.35
  -1   5  24    2.90    0.45
  -1   5  24    3.42    0.42
  -1  -5  24    2.94    0.46
  -1   5  23   41.36    1.80
  -1   5  23   43.37    1.91
  -1  -5  23   42.69    1.95
  -1   5  23   39.45    1.75
  -1   5  22   87.62    3.31
  -1   5  22   91.56    3.47
  -1  -5  22   86.30    3.29
  -1  -5  22   84.60    3.49
  -1   5  22   85.15    3.32
  -1   5  21   12.91    0.95
  -1  -5  21   14.81    1.17
  -1  -5  21   15.21    1.04
  -1   5  21   12.21    0.97
  -1  -5  20    0.74    0.51
  -1  -5  20    1.31    0.49
  -1   5  20    0.52    0.42
  -1   5  20    0.39    0.41
   1  -5 -20    1.44    0.49
  -1   5  19   12.93    1.05
   1  -5 -19   11.44    1.02
  -1  -5  19   12.40    1.14
  -1  -5  19   11.07    1.03
   1  -5 -18   42.14    2.19
  -1  -5  18   44.03    2.33
  -1  -5  18   39.24    2.16
  -1   5  18   39.20    2.06
  -1  -5  18   40.35    1.96
   1  -5 -18   42.74    2.21
   1  -5 -17  138.09    5.31
   1  -5 -17  118.63    7.86
  -1  -5  17  140.85    5.42
  -1  -5  17  142.23    5.32
  -1   5  17  136.65    5.14
   1  -5 -17  136.54    5.26
  -1  -5  17  128.01    4.99
   1  -5 -16    0.51    0.51
  -1  -5  16    0.28    0.40
   1  -5 -16    0.27    0.48
  -1  -5  16    0.09    0.42
  -1  -5  16   -0.09    0.56
   1  -5 -16    0.41    0.76
   1  -5 -15   12.22    1.10
   1  -5 -15   14.98    2.42
   1  -5 -15   14.77    1.25
  -1  -5  15   10.73    1.07
   1  -5 -14    6.19    0.80
   1  -5 -14    8.18    1.85
  -1  -5  14    5.28    0.78
   1  -5 -14    5.53    0.66
   1  -5 -14    5.69    0.84
   1  -5 -13  143.74    5.54
   1  -5 -13  140.32    5.40
  -1  -5  13  148.90    5.52
   1  -5 -13  147.51    5.22
   1  -5 -13  125.86    7.80
   1  -5 -13  143.80    5.09
   1  -5 -12   11.87    0.87
  -1  -5  12   12.82    1.10
  -1  -5  12   13.38    1.16
   1  -5 -12   13.60    2.24
  -1  -5  12   12.46    1.52
   1  -5 -12   12.94    0.95
   1  -5 -12   13.61    1.16
   1  -5 -11    0.65    0.48
   1  -5 -11    1.63    0.98
  -1  -5  11    1.11    0.63
  -1  -5  11    0.38    0.41
  -1  -5  11    0.48    0.46
   1  -5 -11    1.22    0.39
   1  -5 -11    1.21    0.42
   1  -5 -10   51.34    2.51
  -1  -5  10   51.57    2.24
  -1  -5  10   53.78    2.49
  -1  -5  10   54.86    2.53
  -1  -5  10   52.62    2.31
   1  -5 -10   48.41    3.95
  -1  -5  10   54.82    3.48
   1  -5  -9   17.77    1.26
  -1  -5   9   14.00    1.69
   1  -5  -9   17.64    2.24
   1  -5  -8    7.99    0.86
  -1  -5   8    8.42    1.35
   1  -5  -8    7.74    1.45
   1  -5  -7   97.20    3.86
   1  -5  -7  102.40    5.47
  -1  -5   7   87.76    4.93
   1  -5  -6  185.18    6.54
  -1  -5   6  190.11    8.07
   1  -5  -6  172.75    8.04
  -1  -5   5  695.85   24.49
   1  -5  -5  735.57   24.68
  -1  -5   4  167.27    7.44
   1  -5  -4  167.53    7.26
   1  -5  -3   27.36    1.52
   1  -5  -3   28.90    2.21
   1  -5  -2    4.57    0.62
  -1  -5   2    4.77    0.62
   1  -5  -2    5.68    0.98
   1  -5  -1  935.94   29.67
  -1  -5   1  945.38   29.68
  -1  -5   1  927.47   31.46
   1  -5  -1  934.15   30.65
   1  -5   0  110.59    4.26
  -1  -5   0  116.90    4.29
  -1  -5   0  116.12    5.65
   1  -5   1    8.54    0.78
  -1  -5  -1    9.43    0.84
   1  -5   2    1.46    0.42
  -1  -5  -2    1.13    0.44
  -1  -5  -2    2.54    0.91
   1  -5   3  110.52    4.21
  -1  -5  -3  114.96    4.29
  -1  -5  -3  122.43    5.63
  -1  -5  -4  252.04    8.71
   1  -5   4  257.75    8.65
  -1  -5  -4  268.46   10.24
  -1  -5  -5    2.25    0.46
   1  -5   5    1.89    0.45
  -1  -5  -5    3.48    0.86
  -1  -5  -6  226.54    7.60
   1  -5   6  212.57    7.43
  -1  -5  -6  219.77    8.82
  -1  -5  -7    1.19    0.41
  -1  -5  -7    0.17    0.50
  -1  -5  -8   45.99    2.15
  -1  -5  -8   44.31    2.88
  -1  -5  -9   17.60    1.19
  -1  -5  -9   18.34    1.15
   1  -5   9   18.05    1.18
  -1  -5  -9   20.42    1.17
  -1  -5  -9   19.29    1.73
  -1  -5 -10   25.30    1.47
   1  -5  10   26.81    1.47
   1  -5  10   26.39    1.41
  -1  -5 -10   24.69    1.41
  -1  -5 -10   24.69    1.35
   1  -5  10   24.45    1.42
  -1  -5 -11   40.02    1.98
   1  -5  11   39.74    1.95
   1  -5  11   44.11    2.03
   1  -5  11   39.51    1.90
  -1  -5 -11   39.01    1.94
  -1  -5 -11   40.43    1.87
   1  -5  12  202.23    7.04
   1  -5  12  203.63    7.04
   1  -5  12  196.82    6.92
  -1  -5 -12  201.58    6.89
  -1  -5 -12  201.98    7.04
   1  -5  13  177.96    6.45
  -1  -5 -13  188.73    6.52
  -1  -5 -13  182.76    6.31
   1  -5  13  183.57    6.50
  -1  -5 -14  336.51   11.21
   1  -5  14  334.03   11.15
  -1  -5 -15   45.27    2.19
   1  -5  15   45.07    2.12
   1   5  15   48.87    2.21
   1   5  16   24.91    1.49
  -1  -5 -16   28.50    1.56
   1   5  17   58.25    2.56
  -1  -5 -17   54.85    2.48
   1   5  18    7.14    0.76
  -1  -5 -18    8.66    0.78
   1   5  19   53.54    2.47
  -1  -5 -19   57.86    2.37
  -1  -5 -19   58.35    2.51
   1   5  20    2.49    0.51
  -1  -5 -20    2.80    0.50
   1  -5  21    3.65    0.62
  -1  -5 -21    3.71    0.48
   1   5  21    2.92    0.49
   1  -5  22    8.70    0.80
   1   5  22    8.24    0.68
   1  -5  23   56.48    2.23
   1  -5  23   54.27    2.26
   1   5  23   49.86    2.04
   1  -5  24   12.24    0.74
   1   5  24   12.01    0.72
   1   5  25   11.02    0.59
  -1  -6  24    5.14    0.42
  -1  -6  23    6.84    0.58
  -1  -6  23    5.78    0.42
  -1   6  23    7.30    0.52
  -1   6  23    5.66    0.42
   1  -6 -23    6.45    0.46
  -1  -6  22    1.42    0.41
  -1   6  22    0.95    0.29
  -1   6  22    1.05    0.33
   1  -6 -22    1.01    0.34
  -1  -6  21   44.39    2.08
  -1   6  21   43.01    1.94
  -1   6  21   45.18    1.85
   1  -6 -21   44.82    1.97
  -1  -6  20    1.24    0.45
  -1  -6  20    1.09    0.52
  -1   6  20    1.26    0.37
  -1   6  20    1.35    0.41
  -1  -6  19   19.53    1.32
  -1   6  19   20.50    1.15
   1  -6 -19   19.08    1.25
  -1  -6  18   16.04    1.21
  -1   6  18   13.96    0.96
   1  -6 -18   13.59    1.11
   1  -6 -17    0.50    0.49
  -1  -6  17    0.82    0.55
  -1  -6  17    0.18    0.34
   1  -6 -16   31.25    1.58
   1  -6 -16   32.36    1.91
  -1  -6  16   31.86    1.89
  -1  -6  16   28.78    1.64
   1  -6 -15    4.29    0.62
   1  -6 -15    4.40    0.80
  -1  -6  15    3.81    0.73
  -1  -6  15    3.99    0.73
  -1  -6  15    3.60    0.61
   1  -6 -14   12.18    0.98
   1  -6 -14   13.54    1.23
  -1  -6  14   12.02    1.04
  -1  -6  14   13.45    1.21
  -1  -6  14   11.82    1.16
   1  -6 -13  117.29    4.49
  -1  -6  13  126.34    4.99
  -1  -6  13  130.67    5.00
   1  -6 -13  126.79    4.67
   1  -6 -13  126.57    5.04
  -1  -6  13  120.39    4.75
   1  -6 -13  124.30    4.61
   1  -6 -12   17.98    1.14
  -1  -6  12   16.23    1.37
  -1  -6  12   19.29    1.42
  -1  -6  12   19.07    1.32
   1  -6 -12   18.14    1.16
   1  -6 -12   18.63    1.26
   1  -6 -12   20.10    1.48
   1  -6 -12   18.88    1.22
   1  -6 -11   35.48    1.74
  -1  -6  11   35.94    2.87
  -1  -6  11   32.92    1.94
  -1  -6  11   36.60    2.04
   1  -6 -11   35.70    2.07
  -1  -6  11   38.15    1.86
   1  -6 -11   33.68    1.80
   1  -6 -11   32.52    1.73
  -1  -6  11   32.46    1.85
   1  -6 -11   33.16    1.76
   1  -6 -10    1.08    0.44
  -1  -6  10    1.35    0.45
   1  -6 -10    0.62    0.44
  -1  -6  10    0.89    0.41
   1  -6 -10    1.77    0.62
   1  -6 -10    1.06    0.45
   1  -6 -10    0.82    0.40
  -1  -6  10    0.93    0.49
  -1  -6  10    0.84    0.49
  -1  -6  10    0.68    0.74
  -1  -6  10    1.04    0.46
   1  -6  -9    1.90    0.48
  -1  -6   9    2.06    0.41
  -1  -6   9    1.49    0.40
   1  -6  -9    1.79    0.48
  -1  -6   9    1.50    0.45
  -1  -6   9    1.69    0.48
   1  -6  -9    3.62    0.69
   1  -6  -9    2.29    0.51
   1  -6  -9    2.56    0.51
  -1  -6   9    2.43    0.54
  -1  -6   9    3.72    1.10
  -1  -6   9    2.04    0.52
  -1  -6   8   15.69    1.15
   1  -6  -8   15.77    1.04
  -1  -6   8   15.41    1.07
  -1  -6   8   13.30    0.94
  -1  -6   8   14.36    1.04
   1  -6  -8   13.72    1.21
   1  -6  -8   14.13    1.04
   1  -6  -8   12.62    1.04
  -1  -6   8   16.76    1.22
  -1  -6   8   17.75    2.04
  -1  -6   8   14.64    0.93
   1  -6  -8   14.11    1.05
  -1  -6   7   -0.20    0.31
   1  -6  -7    0.19    0.38
  -1  -6   7    0.24    0.35
   1  -6  -7    0.65    0.39
  -1  -6   7    0.12    0.32
   1  -6  -7    0.69    0.51
   1  -6  -7    0.13    0.35
   1  -6  -7   -0.19    0.37
  -1  -6   7    0.59    0.39
  -1  -6   7    0.38    0.41
  -1  -6   7   -0.24    0.69
  -1  -6   7   -0.21    0.40
   1  -6  -7   -0.39    0.45
   1  -6  -6  261.55    9.01
  -1  -6   6  261.09    8.90
   1  -6  -6  252.51    8.69
  -1  -6   6  272.08    8.83
  -1  -6   6  269.32    8.77
   1  -6  -6  257.13    9.10
   1  -6  -6  259.39    8.81
   1  -6  -6  255.49    8.82
  -1  -6   6  255.22    8.92
  -1  -6   6  259.67    8.96
   1  -6  -6  250.07    8.79
  -1  -6   6  252.19   10.81
   1  -6  -5  119.47    4.52
   1  -6  -5  126.25    4.70
  -1  -6   5  123.50    6.37
  -1  -6   5  123.45    4.64
   1  -6  -5  116.99    4.39
  -1  -6   4   11.22    1.68
   1  -6  -3  243.00    8.51
   1  -6  -2    1.31    0.51
  -1  -6   2    1.42    0.83
  -1  -6   1  192.49    6.75
   1  -6  -1  180.68    6.73
  -1  -6   1  189.76    8.51
   1  -6   0  117.16    4.51
  -1  -6   0  113.93    4.49
  -1  -6   0  116.24    6.03
   1  -6   1    0.44    0.43
  -1  -6  -1    0.15    0.44
  -1  -6  -1   -0.23    0.69
   1  -6   2    0.50    0.45
  -1  -6  -2    0.22    0.39
  -1  -6  -2   -0.23    0.58
  -1  -6  -3   30.08    1.72
   1  -6   3   28.69    1.66
  -1  -6  -3   31.71    2.72
   1  -6   4    2.79    0.53
  -1  -6  -4    5.26    1.12
   1  -6   4    3.31    0.60
  -1  -6  -4    4.05    0.56
  -1  -6  -4    3.79    0.65
  -1  -6  -5  229.28    7.84
   1  -6   5  222.20    7.92
  -1  -6  -5  235.07    8.09
   1  -6   5  236.33    7.96
   1  -6   5  226.09    7.81
  -1  -6  -5  223.21    7.76
  -1  -6  -5  229.44    8.00
  -1  -6  -5  221.93    7.79
  -1  -6  -5  239.26    9.75
   1  -6   5  241.37    7.89
   1  -6   6   40.69    1.96
   1  -6   6   38.87    1.91
   1  -6   6   42.72    2.02
  -1  -6  -6   40.71    1.91
  -1  -6  -6   42.81    2.15
  -1  -6  -6   39.41    1.93
  -1  -6  -6   41.54    1.96
  -1  -6  -6   37.45    2.97
   1  -6   6   43.26    1.98
   1  -6   7    7.95    0.75
   1  -6   7    6.38    0.73
  -1  -6  -7    6.85    0.81
   1  -6   7    6.26    0.72
   1  -6   7    7.33    0.78
   1  -6   7    7.12    0.73
  -1  -6  -7    7.44    0.72
  -1  -6  -7    6.53    0.67
  -1  -6  -7    6.77    0.81
  -1  -6  -7    6.25    0.69
  -1  -6  -7    6.86    0.72
  -1  -6  -7    7.61    1.27
   1  -6   7    8.20    0.75
   1  -6   8  143.50    5.25
   1  -6   8  137.79    5.23
   1  -6   8  153.12    5.31
   1  -6   8  136.00    5.14
   1  -6   8  150.69    5.33
  -1  -6  -8  141.04    5.16
  -1  -6  -8  142.00    5.40
  -1  -6  -8  136.78    5.21
  -1  -6  -8  147.56    5.24
  -1  -6  -8  150.38    6.67
   1  -6   8  146.76    5.18
   1  -6   9  287.36    9.76
   1  -6   9  297.67    9.80
  -1  -6  -9  279.81    9.73
  -1  -6  -9  291.04    9.95
   1  -6   9  294.35    9.69
   1  -6  10   49.52    2.30
   1  -6  10   62.10    2.62
   1  -6  10   59.75    2.50
   1  -6  10   50.57    2.37
  -1  -6 -10   56.23    2.51
  -1  -6 -10   53.06    2.39
  -1  -6 -10   55.60    2.58
   1  -6  11   62.27    2.67
   1  -6  11   54.25    2.43
   1  -6  11   58.24    2.54
  -1  -6 -11   58.48    2.51
  -1  -6 -11   57.07    2.59
  -1  -6 -11   57.49    2.64
   1  -6  12    9.29    0.89
   1  -6  12    8.46    0.80
  -1  -6 -12    6.38    0.78
  -1  -6 -12    9.49    0.83
  -1  -6 -12    9.74    0.93
   1  -6  13   24.09    1.45
  -1  -6 -13   22.61    1.31
  -1  -6 -13   24.74    1.49
   1  -6  14   92.58    3.69
  -1  -6 -14   92.89    3.89
  -1  -6 -14   94.85    3.55
  -1  -6 -14   92.01    3.74
   1  -6  15   19.19    1.26
  -1  -6 -15   22.24    1.48
  -1  -6 -15   22.11    1.37
  -1  -6 -16    0.75    0.51
  -1  -6 -16   -0.25    0.44
  -1  -6 -17   33.43    1.76
  -1  -6 -17   29.76    1.62
  -1  -6 -18    1.38    0.45
   1  -6  18    0.76    0.54
  -1  -6 -18    0.97    0.39
  -1  -6 -19    0.15    0.36
   1  -6  19    0.14    0.47
   1  -6  19   -0.40    0.43
  -1  -6 -19   -0.04    0.32
   1  -6  20   13.68    1.05
   1  -6  20   14.97    1.06
  -1  -6 -20   15.47    0.91
   1  -6  21    7.02    0.70
   1  -6  21    7.21    0.68
  -1  -6 -21    6.33    0.48
   1  -6  22   17.08    0.99
   1  -6  22   18.38    1.02
   1   6  23   40.86    1.64
   1  -6  23   42.88    1.70
   1  -6  23   45.45    1.72
  -1  -6 -24    7.45    0.44
  -1  -7  22    4.21    0.33
   1  -7 -21    0.26    0.23
  -1  -7  21    0.25    0.23
   1  -7 -20   26.21    1.29
  -1  -7  20   26.10    1.36
   1  -7 -19   47.53    2.12
   1  -7 -19   54.42    2.23
  -1  -7  19   51.79    2.27
   1  -7 -18   10.14    0.88
  -1  -7  18   11.95    0.99
   1  -7 -18   12.07    0.96
   1  -7 -17   16.24    1.17
   1  -7 -17   14.62    0.92
  -1  -7  17   18.07    1.25
  -1  -7  17   16.83    1.20
   1  -7 -17   15.10    1.14
   1  -7 -16   10.94    0.81
   1  -7 -16   11.72    1.07
   1  -7 -16   12.45    0.89
  -1  -7  16   11.66    1.06
  -1  -7  16   11.40    1.05
   1  -7 -16   12.62    1.09
   1  -7 -15  220.28    7.69
   1  -7 -15  230.09    8.23
   1  -7 -15  231.71    7.84
  -1  -7  15  231.42    8.17
  -1  -7  15  229.06    8.15
  -1  -7  15  231.63    7.90
   1  -7 -15  243.83    8.21
   1  -7 -14    5.54    0.62
   1  -7 -14    3.89    0.75
   1  -7 -14    4.91    0.66
  -1  -7  14    3.90    0.74
  -1  -7  14    3.82    0.72
   1  -7 -14    4.69    0.76
  -1  -7  14    3.43    0.59
   1  -7 -13   23.96    1.40
   1  -7 -13   23.99    1.69
   1  -7 -13   25.77    1.49
   1  -7 -13   23.81    1.63
  -1  -7  13   24.66    1.50
  -1  -7  13   23.86    1.62
  -1  -7  13   23.86    1.63
  -1  -7  12   47.72    2.53
  -1  -7  12   49.99    2.55
   1  -7 -12   54.70    2.74
   1  -7 -12   52.07    2.27
   1  -7 -12   46.64    2.20
   1  -7 -12   50.56    2.37
   1  -7 -12   55.63    2.65
  -1  -7  12   50.12    2.41
   1  -7 -12   50.42    2.31
   1  -7 -11   -0.18    0.41
  -1  -7  11   -0.20    0.43
   1  -7 -11    0.30    0.57
   1  -7 -11    0.33    0.43
   1  -7 -11   -0.25    0.35
   1  -7 -11    0.35    0.47
   1  -7 -11    0.09    0.52
  -1  -7  11   -0.08    0.43
  -1  -7  11   -0.26    0.49
  -1  -7  10   22.97    1.55
   1  -7 -10   19.48    1.58
  -1  -7  10   19.79    1.33
   1  -7 -10   20.52    1.30
   1  -7 -10   24.11    1.48
   1  -7 -10   21.93    1.35
   1  -7 -10   22.87    1.40
   1  -7 -10   19.96    1.49
  -1  -7  10   21.40    1.42
  -1  -7   9   13.68    1.14
   1  -7  -9   15.11    1.27
   1  -7  -9   12.61    1.04
  -1  -7   9   11.95    0.94
  -1  -7   9   14.81    1.09
  -1  -7   9   14.04    1.08
   1  -7  -9   13.10    1.28
   1  -7  -9   14.25    1.08
   1  -7  -9   12.40    1.07
  -1  -7   9   15.74    1.24
  -1  -7   9   13.30    1.19
   1  -7  -9   14.44    1.11
  -1  -7   8    3.02    0.45
  -1  -7   8    3.29    0.51
   1  -7  -8    3.52    0.62
  -1  -7   8    2.25    0.57
   1  -7  -8    3.52    0.60
  -1  -7   8    3.44    0.59
   1  -7  -8    2.41    0.72
   1  -7  -8    2.32    0.60
   1  -7  -8    2.62    0.56
  -1  -7   8    2.91    0.65
  -1  -7   8    2.67    0.60
  -1  -7   8    3.45    1.06
   1  -7  -8    3.70    0.71
  -1  -7   8    3.58    0.67
   1  -7  -7    1.90    0.56
  -1  -7   7    2.28    0.46
  -1  -7   7    1.67    0.38
   1  -7  -7    2.04    0.54
  -1  -7   7    2.09    0.58
  -1  -7   7    2.80    0.55
   1  -7  -7    3.29    0.74
   1  -7  -7    1.73    0.53
   1  -7  -7    1.59    0.50
  -1  -7   7    2.03    0.55
  -1  -7   7    3.00    0.62
  -1  -7   7    1.90    0.89
   1  -7  -7    2.59    0.65
  -1  -7   7    1.70    0.52
  -1  -7   7    1.87    0.43
  -1  -7   6  148.13    5.47
  -1  -7   6  139.29    5.14
   1  -7  -6  148.41    5.58
   1  -7  -6  143.17    5.26
  -1  -7   6  151.78    5.39
  -1  -7   6  145.40    5.21
  -1  -7   6  149.08    5.30
   1  -7  -6  151.46    5.74
  -1  -7   6  141.44    5.41
   1  -7  -6  146.89    5.40
  -1  -7   6  139.11    5.15
   1  -7  -6  147.01    5.41
   1  -7  -6  137.35    5.36
  -1  -7   6  141.22    7.38
  -1  -7   5    5.54    0.63
   1  -7  -5    4.53    0.67
  -1  -7   5    4.46    0.57
  -1  -7   5    3.73    0.58
   1  -7  -5    5.13    0.70
  -1  -7   5    4.47    0.66
  -1  -7   5    5.49    0.64
   1  -7  -5    6.02    0.75
  -1  -7   5    4.17    1.22
  -1  -7   5    4.37    0.58
   1  -7  -5    5.44    0.79
   1  -7  -4   47.36    2.36
  -1  -7   4   45.60    2.13
  -1  -7   4   46.89    2.09
  -1  -7   4   48.19    2.16
  -1  -7   4   48.26    2.19
  -1  -7   4   44.49    2.02
   1  -7  -4   44.74    2.26
  -1  -7   4   47.65    2.25
  -1  -7   4   41.33    3.60
  -1  -7   4   49.44    2.19
   1  -7  -4   49.87    2.31
   1  -7  -3  238.75    8.31
  -1  -7   3  239.40    8.25
  -1  -7   3  233.51    8.05
  -1  -7   3  230.48    7.98
   1  -7  -3  223.11    8.02
  -1  -7   3  255.35    8.24
  -1  -7   3  243.35    8.09
   1  -7  -3  253.35    8.58
  -1  -7   3  220.75    7.91
   1  -7  -3  238.36    8.20
   1  -7  -3  222.69    8.21
  -1  -7   3  232.50    8.11
   1  -7  -3  248.28    8.25
  -1  -7   3  235.71    8.09
  -1  -7   3  240.14    8.06
   1  -7  -2    6.41    0.82
  -1  -7   2    5.82    0.75
  -1  -7   2    7.22    0.74
   1  -7  -2    6.29    0.70
  -1  -7   2    7.61    0.79
  -1  -7   2    5.17    0.66
  -1  -7   2    9.01    0.84
  -1  -7   2    7.78    0.74
   1  -7  -2    6.47    0.89
  -1  -7   2    7.43    0.71
  -1  -7   2    6.67    0.67
   1  -7  -2    5.89    0.75
   1  -7  -2    6.60    0.79
  -1  -7   2    6.71    0.71
  -1  -7   2    9.20    1.70
   1  -7  -2    6.39    0.77
  -1  -7   2    7.52    0.71
  -1  -7   2    4.80    0.67
   1  -7  -1    4.03    0.66
  -1  -7   1    3.67    0.55
  -1  -7   1    4.44    0.61
  -1  -7   1    4.05    0.57
   1  -7  -1    3.46    0.56
  -1  -7   1    3.47    0.61
  -1  -7   1    3.31    0.54
  -1  -7   1    3.64    0.54
   1  -7  -1    4.45    0.78
  -1  -7   1    4.13    0.54
   1  -7  -1    4.70    0.66
  -1  -7   1    3.50    0.54
  -1  -7   1    3.32    0.49
  -1  -7   1    5.27    1.32
  -1  -7   1    2.98    0.53
  -1  -7   1    3.76    0.60
   1  -7  -1    4.53    0.67
  -1  -7   0   48.79    2.32
   1  -7   0   49.32    2.41
  -1  -7   0   51.78    2.35
  -1  -7   0   51.08    2.35
   1  -7   0   49.55    2.27
  -1  -7   0   54.42    2.34
  -1  -7   0   54.77    2.24
  -1  -7   0   53.06    2.31
  -1  -7   0   38.69    2.10
   1  -7   0   46.89    2.35
   1  -7   0   52.34    2.34
  -1  -7   0   53.25    2.58
   1  -7   0   54.75    2.61
  -1  -7   0   49.85    2.27
   1  -7   0   52.68    2.25
  -1  -7   0   46.54    2.09
  -1  -7   0   54.40    2.31
  -1  -7   0   50.50    2.36
   1  -7   0   51.91    2.38
  -1  -7   0   54.40    3.98
  -1  -7  -1   33.54    1.81
  -1  -7  -1   34.27    1.80
   1  -7   1   36.97    1.91
  -1  -7  -1   37.39    1.83
   1  -7   1   35.73    1.78
  -1  -7  -1   36.64    1.78
  -1  -7  -1   36.32    1.74
   1  -7   1   35.52    1.81
   1  -7   1   35.68    2.01
  -1  -7  -1   36.03    2.04
  -1  -7  -1   35.60    1.67
  -1  -7  -1   38.30    1.93
  -1  -7  -1   33.73    1.66
   1  -7   1   34.79    1.71
  -1  -7  -1   37.30    1.81
  -1  -7  -1   42.02    3.38
   1  -7   2    2.80    0.58
  -1  -7  -2    4.91    0.68
  -1  -7  -2    3.20    0.52
  -1  -7  -2    5.27    0.61
   1  -7   2    3.88    0.59
  -1  -7  -2    4.21    0.58
  -1  -7  -2    5.49    0.66
   1  -7   2    3.86    0.56
   1  -7   2    4.46    0.55
  -1  -7  -2    4.57    0.66
  -1  -7  -2    4.18    0.68
  -1  -7  -2    5.63    0.80
   1  -7   2    4.17    0.74
  -1  -7  -2    5.07    1.27
  -1  -7  -3    4.07    0.65
  -1  -7  -3    3.36    0.54
  -1  -7  -3    4.54    0.62
   1  -7   3    4.58    0.60
   1  -7   3    4.14    0.55
  -1  -7  -3    3.55    0.61
  -1  -7  -3    4.71    0.56
   1  -7   3    4.09    0.59
  -1  -7  -3    3.75    0.57
   1  -7   3    4.81    0.73
  -1  -7  -3    6.18    0.85
  -1  -7  -3    3.92    1.13
   1  -7   3    4.83    0.70
   1  -7   3    5.51    0.74
  -1  -7  -3    5.52    0.77
  -1  -7  -4   69.04    4.64
   1  -7   4   74.33    3.10
  -1  -7  -4   72.44    3.04
   1  -7   4   72.76    2.90
   1  -7   4   75.09    3.09
  -1  -7  -4   73.53    3.04
  -1  -7  -4   73.22    3.23
   1  -7   4   79.61    3.18
   1  -7   4   78.39    3.25
  -1  -7  -4   75.89    3.06
   1  -7   4   75.66    3.02
  -1  -7  -4   77.20    3.26
  -1  -7  -4   70.71    3.31
   1  -7   4   75.53    3.29
   1  -7   4   75.69    3.16
  -1  -7  -5  130.60    6.54
   1  -7   5  120.65    4.64
  -1  -7  -5  122.34    4.61
  -1  -7  -5  115.17    4.53
   1  -7   5  126.90    4.75
  -1  -7  -5  120.78    4.48
   1  -7   5  114.78    4.54
   1  -7   5  120.17    4.58
   1  -7   5  122.58    4.68
  -1  -7  -5  121.75    4.77
   1  -7   5  127.80    4.73
  -1  -7  -5  115.49    4.50
  -1  -7  -5  123.49    4.77
  -1  -7  -5  122.71    4.87
   1  -7   5  130.81    4.66
  -1  -7  -6   21.04    2.26
   1  -7   6   18.73    1.29
   1  -7   6   21.19    1.39
   1  -7   6   14.72    1.14
  -1  -7  -6   19.91    1.17
   1  -7   6   18.95    1.27
   1  -7   6   19.36    1.30
   1  -7   6   20.06    1.32
  -1  -7  -6   18.35    1.36
  -1  -7  -6   20.29    1.26
   1  -7   6   19.24    1.28
  -1  -7  -6   19.32    1.30
  -1  -7  -6   18.67    1.25
  -1  -7  -6   19.08    1.42
   1  -7   7   91.08    3.76
   1  -7   7   90.62    3.63
   1  -7   7   91.92    3.70
  -1  -7  -7   91.17    3.66
  -1  -7  -7   94.03    3.67
  -1  -7  -7   93.52    3.87
   1  -7   7   90.28    3.60
  -1  -7  -7   90.40    3.87
   1  -7   7   84.38    3.59
   1  -7   7   92.83    3.72
   1  -7   7   94.45    3.72
  -1  -7  -8   33.17    1.76
  -1  -7  -8   33.70    1.82
  -1  -7  -8   32.55    1.93
   1  -7   8   32.31    1.78
   1  -7   8   36.70    1.86
   1  -7   8   32.43    1.78
   1  -7   8   33.05    1.71
   1  -7   8   33.76    1.89
  -1  -7  -8   30.38    1.88
  -1  -7  -9  121.91    4.61
  -1  -7  -9  121.11    4.54
   1  -7   9  119.42    4.58
  -1  -7  -9  120.11    4.76
  -1  -7  -9  113.90    4.69
   1  -7   9  115.94    4.51
   1  -7   9  118.70    4.54
   1  -7   9  116.14    4.40
   1  -7   9  124.48    4.67
   1  -7   9  121.02    4.73
   1  -7  10  295.17    9.73
   1  -7  10  282.79    9.65
  -1  -7 -10  269.08    9.83
   1  -7  10  286.26    9.81
  -1  -7 -10  294.34   10.00
   1  -7  10  286.07    9.76
   1  -7  10  282.37    9.72
   1  -7  10  292.57    9.96
  -1  -7 -10  291.66    9.70
   1  -7  11  171.83    6.23
   1  -7  11  178.87    6.34
  -1  -7 -11  172.29    6.47
   1  -7  11  180.59    6.46
   1  -7  11  183.79    6.44
  -1  -7 -11  178.72    6.62
   1  -7  11  172.41    6.40
   1  -7  11  190.43    6.68
  -1  -7 -11  183.67    6.34
   1  -7  12   11.33    0.86
   1  -7  12   10.60    0.98
  -1  -7 -12   11.59    0.99
   1  -7  12   10.90    0.98
   1  -7  12   12.98    1.15
  -1  -7 -12   10.71    1.06
  -1  -7 -12   12.29    0.96
  -1  -7 -13    5.35    0.82
  -1  -7 -13    7.23    0.81
  -1  -7 -13    6.77    0.69
   1  -7  13    6.50    0.76
   1  -7  13    4.27    0.74
   1  -7  13    4.87    0.69
   1  -7  14    3.66    0.58
  -1  -7 -14    3.77    0.70
  -1  -7 -14    2.97    0.60
  -1  -7 -14    4.36    0.69
  -1  -7 -14    4.36    0.56
   1  -7  14    3.74    0.63
   1  -7  14    3.99    0.75
  -1  -7 -15   -0.25    0.46
  -1  -7 -15    0.13    0.33
  -1  -7 -15    0.28    0.50
   1  -7  15   -0.13    0.42
   1  -7  15   -0.31    0.45
  -1  -7 -16  192.67    6.89
   1  -7  16  193.35    7.02
  -1  -7 -16  204.91    6.87
  -1  -7 -17   24.49    1.36
   1  -7  17   24.31    1.48
  -1  -7 -17   24.83    1.32
  -1  -7 -18    1.34    0.40
  -1  -7 -18    1.52    0.39
  -1  -7 -19    3.31    0.43
  -1  -7 -19    3.58    0.40
  -1  -7 -20    4.08    0.35
   1   7  21    0.87    0.23
   1  -7  21    0.76    0.29
   1  -7  22    3.30    0.31
   1  -8 -20    6.67    0.40
  -1  -8  20    7.51    0.46
  -1  -8  19    6.67    0.52
   1  -8 -19    6.76    0.50
  -1  -8  19    6.22    0.51
  -1  -8  18   43.60    1.85
  -1  -8  18   42.43    1.81
   1  -8 -18   44.20    1.81
   1  -8 -17   11.77    0.82
   1  -8 -17   10.28    0.63
  -1  -8  17    9.95    0.79
   1  -8 -17   11.10    0.81
   1  -8 -16   62.21    2.41
   1  -8 -16   67.05    2.78
   1  -8 -16   67.04    2.52
   1  -8 -16   71.37    2.76
  -1  -8  16   67.66    2.72
  -1  -8  15   23.93    1.36
   1  -8 -15   25.71    1.23
   1  -8 -15   22.71    1.22
   1  -8 -15   24.67    1.47
   1  -8 -15   26.30    1.45
   1  -8 -15   20.30    1.09
  -1  -8  14   32.88    1.72
   1  -8 -14   33.99    1.57
   1  -8 -14   34.54    1.64
   1  -8 -14   31.77    1.82
   1  -8 -14   33.23    1.78
  -1  -8  14   30.50    1.56
   1  -8 -14   30.41    1.49
   1  -8 -13  143.14    5.10
   1  -8 -13  144.25    5.51
   1  -8 -13  145.30    5.20
  -1  -8  13  144.05    5.32
   1  -8 -13  148.18    5.42
  -1  -8  13  140.83    5.17
   1  -8 -12    6.58    0.69
   1  -8 -12    7.17    0.91
   1  -8 -12    7.30    0.78
  -1  -8  12    5.56    0.72
  -1  -8  12    5.33    0.68
   1  -8 -12    7.08    0.88
   1  -8 -11    1.32    0.47
   1  -8 -11    1.04    0.56
   1  -8 -11    1.66    0.55
  -1  -8  11    1.73    0.51
   1  -8 -11    1.28    0.60
  -1  -8  11    1.65    0.54
  -1  -8  10  169.63    6.08
   1  -8 -10  157.11    6.29
   1  -8 -10  162.57    5.88
   1  -8 -10  174.48    6.07
   1  -8 -10  165.26    6.17
  -1  -8  10  162.35    6.01
   1  -8 -10  168.60    5.97
   1  -8  -9    0.06    0.44
  -1  -8   9    0.12    0.39
   1  -8  -9    0.20    0.56
   1  -8  -9    0.07    0.43
   1  -8  -9    0.43    0.48
   1  -8  -9   -0.08    0.51
  -1  -8   9    0.29    0.45
  -1  -8   9   -0.07    0.41
   1  -8  -8    2.17    0.58
  -1  -8   8    1.85    0.57
  -1  -8   8    2.94    0.57
   1  -8  -8    1.83    0.69
   1  -8  -8    2.86    0.60
  -1  -8   8    1.89    0.43
   1  -8  -8    2.49    0.58
  -1  -8   8    1.87    0.59
   1  -8  -8    1.78    0.62
  -1  -8   8    1.79    0.50
  -1  -8   7    1.59    0.54
   1  -8  -7    1.76    0.55
  -1  -8   7    1.57    0.50
   1  -8  -7    1.84    0.71
   1  -8  -7    1.43    0.53
  -1  -8   7    1.66    0.41
  -1  -8   7    1.11    0.39
   1  -8  -7    1.70    0.56
  -1  -8   7    2.73    0.63
   1  -8  -7    2.29    0.62
  -1  -8   7    0.84    0.41
   1  -8  -6  151.07    5.67
  -1  -8   6  147.69    5.54
  -1  -8   6  146.10    5.37
  -1  -8   6  151.08    5.60
   1  -8  -6  137.79    5.76
  -1  -8   6  145.47    5.43
  -1  -8   6  149.27    5.29
  -1  -8   6  147.86    5.26
   1  -8  -6  154.23    5.53
  -1  -8   6  147.24    5.42
   1  -8  -6  146.58    5.39
  -1  -8   5   22.14    1.33
   1  -8  -5   28.59    1.71
  -1  -8   5   25.42    1.45
  -1  -8   5   23.29    1.51
  -1  -8   5   24.84    1.31
  -1  -8   5   26.16    1.40
   1  -8  -5   25.21    1.55
  -1  -8   5   23.97    1.37
  -1  -8   5   22.98    1.41
  -1  -8   4   87.02    3.55
   1  -8  -4   94.45    3.88
  -1  -8   4   88.65    3.69
  -1  -8   4   95.92    3.59
  -1  -8   4   94.39    3.78
  -1  -8   4   95.11    3.63
   1  -8  -4   88.39    3.62
  -1  -8   4   94.22    3.53
  -1  -8   4   85.66    3.40
   1  -8  -4   91.48    3.76
   1  -8  -4  102.66    3.86
  -1  -8   4   92.82    3.62
  -1  -8   4   91.12    3.60
  -1  -8   3   23.66    1.52
  -1  -8   3   25.66    1.42
   1  -8  -3   24.29    1.59
   1  -8  -3   23.07    1.41
  -1  -8   3   23.63    1.36
  -1  -8   3   23.78    1.47
  -1  -8   3   23.58    1.36
  -1  -8   3   25.29    1.51
  -1  -8   3   25.03    1.40
   1  -8  -3   20.39    1.61
  -1  -8   3   21.38    1.25
   1  -8  -3   26.88    1.55
  -1  -8   3   24.06    1.36
  -1  -8   3   24.69    1.45
   1  -8  -3   24.10    1.53
  -1  -8   2    0.14    0.46
  -1  -8   2    0.06    0.42
   1  -8  -2    0.12    0.41
   1  -8  -2    0.11    0.29
  -1  -8   2    0.55    0.39
  -1  -8   2    0.23    0.32
  -1  -8   2   -0.06    0.34
   1  -8  -2    0.43    0.41
  -1  -8   2    0.42    0.31
   1  -8  -2    0.10    0.52
  -1  -8   2    0.13    0.36
   1  -8  -2    0.48    0.50
  -1  -8   2    0.51    0.47
  -1  -8   2    0.30    0.77
  -1  -8   2    0.60    0.41
  -1  -8   2    0.47    0.36
   1  -8  -2    0.15    0.45
  -1  -8   1   14.35    1.10
   1  -8  -1   15.18    1.10
  -1  -8   1   17.44    1.23
   1  -8  -1   15.69    1.05
  -1  -8   1   16.31    1.14
  -1  -8   1   16.63    1.07
  -1  -8   1   15.12    1.05
  -1  -8   1   14.01    1.05
   1  -8  -1   17.07    1.21
   1  -8  -1   18.44    1.43
  -1  -8   1   15.18    1.12
   1  -8  -1   16.99    1.29
  -1  -8   1   16.14    1.08
   1  -8  -1   17.86    1.25
  -1  -8   1   17.68    1.22
  -1  -8   1   16.40    2.29
  -1  -8   0    1.20    0.38
  -1  -8   0    1.16    0.39
   1  -8   0    1.23    0.49
  -1  -8   0    1.29    0.45
  -1  -8   0    1.66    0.47
  -1  -8   0    0.83    0.47
   1  -8   0    1.52    0.49
  -1  -8   0    1.23    0.53
   1  -8   0    1.17    0.38
   1  -8   0    0.84    0.50
  -1  -8   0    1.15    0.44
  -1  -8   0    2.10    0.56
  -1  -8   0    1.32    0.42
   1  -8   0    1.09    0.51
   1  -8   0    1.25    0.60
  -1  -8   0   -0.30    0.71
   1  -8   1    8.59    0.80
  -1  -8  -1    8.11    0.85
  -1  -8  -1   10.34    0.93
   1  -8   1    7.25    0.71
  -1  -8  -1    6.33    0.68
  -1  -8  -1    6.18    0.71
  -1  -8  -1    8.60    0.82
   1  -8   1    7.70    0.83
   1  -8   1    8.04    0.91
  -1  -8  -1    7.27    0.81
   1  -8   1    8.38    1.00
  -1  -8  -1    6.40    1.52
  -1  -8  -1    8.52    0.83
  -1  -8  -1    7.81    0.90
  -1  -8  -2  175.85    6.04
   1  -8   2  184.41    6.27
   1  -8   2  159.23    5.89
  -1  -8  -2  151.49    5.78
  -1  -8  -2  172.84    6.10
  -1  -8  -2  166.81    5.92
  -1  -8  -2  178.29    6.10
   1  -8   2  169.47    5.98
   1  -8   2  161.33    5.84
  -1  -8  -2  153.76    5.82
  -1  -8  -2  165.30    6.01
  -1  -8  -2  173.69    6.17
  -1  -8  -2  170.19    5.96
   1  -8   2  170.50    6.32
   1  -8   3   68.35    3.00
  -1  -8  -3   72.96    3.09
  -1  -8  -3   68.04    2.98
   1  -8   3   62.38    2.79
  -1  -8  -3   69.29    2.98
  -1  -8  -3   64.38    2.79
  -1  -8  -3   71.66    2.97
   1  -8   3   72.46    3.04
   1  -8   3   65.17    2.82
   1  -8   3   72.57    3.09
  -1  -8  -3   65.29    2.85
   1  -8   4   73.38    3.07
  -1  -8  -4   74.97    3.08
   1  -8   4   79.98    3.34
   1  -8   4   71.94    3.19
  -1  -8  -4   78.31    3.33
   1  -8   4   80.09    3.26
  -1  -8  -4   77.04    3.28
  -1  -8  -4   78.18    3.26
  -1  -8  -4   72.55    3.08
   1  -8   4   77.03    3.22
  -1  -8  -4   73.25    3.40
   1  -8   5   42.71    2.11
  -1  -8  -5   47.72    2.09
   1  -8   5   47.71    2.31
   1  -8   5   42.34    2.07
   1  -8   5   42.29    2.18
   1  -8   5   44.12    2.21
  -1  -8  -5   45.35    2.31
  -1  -8  -5   44.39    2.27
  -1  -8  -5   47.44    2.29
  -1  -8  -5   45.82    2.14
   1  -8   5   45.50    2.19
  -1  -8  -5   47.09    2.44
   1  -8   6  165.20    6.04
  -1  -8  -6  170.41    6.08
  -1  -8  -6  169.48    6.05
  -1  -8  -6  154.76    5.80
   1  -8   6  161.47    6.07
   1  -8   6  175.93    6.19
   1  -8   6  165.55    6.02
   1  -8   6  168.68    6.09
  -1  -8  -6  172.37    6.22
  -1  -8  -6  178.64    6.23
  -1  -8  -6  171.03    6.32
   1  -8   6  170.24    6.02
   1  -8   7  237.86    8.58
  -1  -8  -7  243.51    8.79
  -1  -8  -7  253.07    8.59
  -1  -8  -7  240.39    8.55
   1  -8   7  254.20    8.64
   1  -8   7  260.19    8.64
   1  -8   7  252.23    8.60
  -1  -8  -7  244.87    8.72
  -1  -8  -7  260.12    8.75
   1  -8   7  261.14    8.75
   1  -8   7  240.26    8.45
  -1  -8  -8   13.16    1.07
  -1  -8  -8   14.04    1.08
   1  -8   8   13.75    1.06
   1  -8   8   12.54    1.02
  -1  -8  -8   11.34    1.12
   1  -8   8   13.76    1.06
  -1  -8  -8   11.82    1.09
   1  -8   8   12.89    1.08
   1  -8   8   11.95    0.95
  -1  -8  -8   11.30    1.09
   1  -8   8   13.53    1.13
  -1  -8  -9    2.21    0.58
   1  -8   9    1.85    0.53
  -1  -8  -9    1.74    0.53
  -1  -8  -9    1.86    0.53
   1  -8   9    2.96    0.57
   1  -8   9    2.36    0.54
   1  -8   9    1.86    0.50
  -1  -8  -9    2.08    0.60
  -1  -8  -9    1.69    0.59
   1  -8   9    1.57    0.52
   1  -8   9    1.88    0.45
  -1  -8 -10   17.73    1.30
   1  -8  10   15.95    1.10
   1  -8  10   16.13    1.08
   1  -8  10   16.49    1.20
  -1  -8 -10   15.62    1.17
  -1  -8 -10   14.58    1.09
  -1  -8 -10   15.15    1.14
  -1  -8 -10   16.70    1.23
   1  -8  10   16.19    1.12
  -1  -8 -10   15.25    1.25
   1  -8  10   14.92    1.16
  -1  -8 -11   25.35    1.53
   1  -8  11   18.61    1.17
   1  -8  11   21.49    1.35
  -1  -8 -11   18.10    1.27
  -1  -8 -11   23.46    1.45
   1  -8  11   20.67    1.39
  -1  -8 -11   24.51    1.33
   1  -8  11   22.52    1.32
  -1  -8 -11   22.62    1.46
   1  -8  12   28.64    1.56
  -1  -8 -12   27.87    1.46
  -1  -8 -12   29.20    1.65
  -1  -8 -12   30.40    1.65
  -1  -8 -12   27.53    1.66
   1  -8  12   26.29    1.59
   1  -8  13    0.59    0.42
  -1  -8 -13    0.26    0.47
  -1  -8 -13    0.09    0.36
  -1  -8 -13    0.37    0.43
   1  -8  13    0.54    0.43
  -1  -8 -13    0.36    0.51
  -1  -8 -14    0.53    0.47
  -1  -8 -14    0.70    0.34
  -1  -8 -14    0.62    0.46
  -1  -8 -14    0.73    0.44
   1  -8  14    0.57    0.40
  -1  -8 -15   85.23    3.14
  -1  -8 -15   94.91    3.43
  -1  -8 -15   91.41    3.53
   1  -8  15   85.64    3.45
  -1  -8 -15   90.87    3.43
  -1  -8 -16   36.60    1.62
  -1  -8 -16   34.99    1.73
   1  -8  16   33.80    1.70
  -1  -8 -16   37.06    1.65
  -1  -8 -17   24.04    1.13
  -1  -8 -17   23.27    1.25
   1  -8  17   22.65    1.22
  -1  -8 -17   22.20    1.12
  -1  -8 -18    8.75    0.54
   1  -8  18    7.69    0.63
  -1  -8 -18    8.93    0.65
  -1  -8 -18    8.56    0.55
  -1  -8 -19    0.74    0.26
  -1  -8 -20    8.13    0.45
   1  -9 -17   21.56    0.90
  -1  -9  17   20.31    0.93
   1  -9 -16   22.17    1.03
   1  -9 -15   42.38    1.64
   1  -9 -15   38.58    1.56
   1  -9 -14  123.55    4.19
   1  -9 -14  119.60    4.38
   1  -9 -14  132.45    4.34
   1  -9 -14  113.33    4.02
   1  -9 -14  122.25    4.13
  -1  -9  13   67.30    2.64
   1  -9 -13   64.50    2.54
   1  -9 -13   64.11    2.73
   1  -9 -13   65.90    2.63
   1  -9 -13   64.13    2.42
   1  -9 -13   64.89    2.49
  -1  -9  12   80.88    3.28
   1  -9 -12   84.43    3.22
   1  -9 -12   83.10    3.43
   1  -9 -12   84.95    3.33
   1  -9 -12   85.57    3.14
   1  -9 -12   89.67    3.20
   1  -9 -11   30.24    1.51
  -1  -9  11   28.98    1.53
   1  -9 -11   26.40    1.50
   1  -9 -11   27.53    1.39
   1  -9 -11   27.84    1.64
   1  -9 -10   24.39    1.40
  -1  -9  10   25.45    1.44
   1  -9 -10   24.65    1.44
   1  -9 -10   25.55    1.36
   1  -9 -10   25.08    1.57
   1  -9  -9   14.34    1.05
  -1  -9   9   13.14    1.02
   1  -9  -9   14.82    1.11
   1  -9  -9   11.28    0.92
   1  -9  -9   13.64    1.14
   1  -9  -8   33.19    1.66
   1  -9  -8   31.36    1.71
   1  -9  -8   35.50    1.81
  -1  -9   8   30.20    1.68
   1  -9  -8   32.10    1.68
   1  -9  -8   30.22    1.86
   1  -9  -7  206.25    7.04
   1  -9  -7  208.94    7.16
  -1  -9   7  190.87    7.01
   1  -9  -7  203.12    7.03
   1  -9  -7  198.86    7.35
  -1  -9   6   24.87    1.47
  -1  -9   6   25.94    1.38
   1  -9  -6   26.04    1.58
   1  -9  -6   27.66    1.54
  -1  -9   6   25.93    1.30
   1  -9  -6   25.73    1.52
   1  -9  -5   18.92    1.27
  -1  -9   5   16.22    1.15
  -1  -9   5   14.95    1.03
   1  -9  -5   19.63    1.32
   1  -9  -5   19.33    1.26
  -1  -9   5   17.91    1.04
   1  -9  -5   18.24    1.26
   1  -9  -4    5.58    0.74
  -1  -9   4    3.88    0.54
  -1  -9   4    4.99    0.64
   1  -9  -4    5.46    0.75
  -1  -9   4    4.27    0.54
  -1  -9   4    5.18    0.62
   1  -9  -4    5.59    0.75
  -1  -9   4    4.90    0.67
  -1  -9   4    5.53    0.57
   1  -9  -4    4.24    0.70
  -1  -9   3    1.59    0.52
  -1  -9   3    0.83    0.40
   1  -9  -3    2.17    0.57
  -1  -9   3    1.56    0.43
   1  -9  -3    1.31    0.50
   1  -9  -3    1.22    0.52
  -1  -9   3    1.71    0.45
   1  -9  -3    1.09    0.56
  -1  -9   3    1.58    0.39
  -1  -9   3    1.46    0.43
   1  -9  -3    1.01    0.51
   1  -9  -2   15.06    1.19
  -1  -9   2   16.78    1.14
  -1  -9   2   15.79    1.03
   1  -9  -2   14.17    1.11
  -1  -9   2   13.72    1.00
   1  -9  -2   18.24    1.25
  -1  -9   2   12.71    0.97
  -1  -9   2   15.98    1.11
   1  -9  -2   18.49    1.24
   1  -9  -2   15.03    1.29
  -1  -9   1   41.68    2.04
  -1  -9   1   37.99    1.90
   1  -9  -1   41.72    2.06
  -1  -9   1   43.01    2.01
  -1  -9   1   45.26    2.03
   1  -9  -1   47.02    2.20
   1  -9  -1   49.56    2.28
  -1  -9   1   43.16    2.07
   1  -9  -1   45.38    2.16
   1  -9  -1   44.15    2.33
   1  -9   0   15.51    1.27
  -1  -9   0   17.36    1.09
   1  -9   0   14.20    1.06
  -1  -9   0   15.37    1.09
  -1  -9   0   15.79    1.08
  -1  -9   0   13.52    1.05
   1  -9   0   17.73    1.25
  -1  -9   0   18.05    1.20
  -1  -9  -1    0.47    0.40
   1  -9   1    0.27    0.46
  -1  -9  -1    0.42    0.39
  -1  -9  -1    0.53    0.46
   1  -9   1    0.93    0.53
   1  -9   1    0.44    0.40
  -1  -9  -1    1.06    0.49
   1  -9   1    0.74    0.52
  -1  -9  -1    0.87    0.45
   1  -9   2   24.81    1.50
  -1  -9  -2   27.33    1.56
   1  -9   2   25.57    1.47
  -1  -9  -2   26.51    1.48
  -1  -9  -2   25.07    1.47
  -1  -9  -2   25.35    1.46
   1  -9   2   24.40    1.47
  -1  -9  -2   24.13    1.40
   1  -9   2   26.08    1.58
   1  -9   3   44.10    2.11
  -1  -9  -3   46.92    2.19
   1  -9   3   45.01    2.08
  -1  -9  -3   41.84    2.07
  -1  -9  -3   43.16    2.08
  -1  -9  -3   42.21    2.07
   1  -9   3   44.16    2.10
  -1  -9  -3   41.25    1.96
   1  -9   3   43.83    2.17
  -1  -9  -4  109.31    4.20
   1  -9   4  121.46    4.51
   1  -9   4  119.37    4.40
  -1  -9  -4  117.52    4.49
   1  -9   4  115.32    4.36
  -1  -9  -4  114.87    4.42
  -1  -9  -4  116.20    4.38
  -1  -9  -4  115.57    4.40
   1  -9   4  119.89    4.38
   1  -9   4  121.41    4.52
   1  -9   5   35.73    1.81
  -1  -9  -5   37.32    1.95
   1  -9   5   37.82    1.84
  -1  -9  -5   37.11    1.89
   1  -9   5   37.01    1.79
  -1  -9  -5   36.14    1.86
   1  -9   5   38.51    1.95
   1  -9   5   35.36    1.89
   1  -9   6  135.32    4.87
  -1  -9  -6  133.62    4.97
  -1  -9  -6  132.95    4.89
  -1  -9  -6  131.11    4.93
   1  -9   6  132.92    4.78
   1  -9   6  135.05    4.94
   1  -9   7  453.08   14.77
  -1  -9  -7  473.78   14.95
  -1  -9  -7  479.24   14.86
  -1  -9  -7  449.85   14.88
   1  -9   7  432.57   14.63
   1  -9   7  458.73   14.83
  -1  -9  -8   42.83    2.04
  -1  -9  -8   42.06    2.01
   1  -9   8   40.16    1.90
  -1  -9  -8   42.78    1.96
   1  -9   8   38.60    1.89
   1  -9   9   20.23    1.25
  -1  -9  -9   22.29    1.29
   1  -9   9   18.74    1.14
  -1  -9  -9   22.72    1.36
  -1  -9  -9   21.74    1.24
   1  -9   9   17.20    1.13
   1  -9   9   19.74    1.15
  -1  -9 -10    0.18    0.46
   1  -9  10    1.05    0.38
  -1  -9 -10    0.29    0.40
   1  -9  10    1.30    0.44
  -1  -9 -10    0.14    0.39
   1  -9  10    0.77    0.35
  -1  -9 -11   11.23    0.87
  -1  -9 -11    8.72    0.72
  -1  -9 -11    8.19    0.77
   1  -9  11    8.81    0.75
  -1  -9 -11    9.18    0.84
  -1  -9 -12    2.73    0.50
  -1  -9 -12    2.23    0.48
  -1  -9 -12    2.39    0.47
   1  -9  12    1.77    0.43
  -1  -9 -12    2.16    0.41
  -1  -9 -13    7.75    0.68
  -1  -9 -13    7.36    0.66
  -1  -9 -13    7.54    0.57
  -1  -9 -13    6.61    0.64
  -1  -9 -14    0.20    0.29
  -1  -9 -14   -0.22    0.30
  -1  -9 -14    0.44    0.30
  -1  -9 -15   25.30    1.22
  -1  -9 -15   27.79    1.21
  -1  -9 -15   27.10    1.21
  -1  -9 -16    6.04    0.47
  -1  -9 -16    6.86    0.45
  -1  -9 -16    7.12    0.46
  -1  -9 -17   17.29    0.75
   1 -10 -14   36.06    1.30
   1 -10 -13    0.26    0.19
   1 -10 -13    0.11    0.20
  -1 -10  13    0.09    0.16
   1 -10 -13   -0.01    0.17
   1 -10 -12   51.37    1.71
   1 -10 -12   48.13    1.64
   1 -10 -11   18.81    0.96
   1 -10 -11   17.32    0.84
   1 -10 -11   19.24    0.97
   1 -10 -10   48.97    2.12
   1 -10 -10   53.37    2.06
   1 -10 -10   51.80    2.03
   1 -10 -10   48.64    1.93
   1 -10 -10   51.18    2.02
   1 -10 -10   51.42    2.02
   1 -10  -9    1.32    0.38
   1 -10  -9    0.36    0.32
   1 -10  -9    0.18    0.47
   1 -10  -9    0.39    0.31
   1 -10  -9    0.63    0.30
   1 -10  -9    1.19    0.37
   1 -10  -8    4.63    0.55
   1 -10  -8    3.78    0.50
   1 -10  -8    4.39    0.52
   1 -10  -8    3.58    0.54
   1 -10  -8    5.11    0.63
   1 -10  -7    2.73    0.48
   1 -10  -7    3.07    0.48
   1 -10  -7    3.19    0.53
   1 -10  -7    3.20    0.49
   1 -10  -6    2.22    0.47
   1 -10  -6    2.37    0.45
   1 -10  -6    1.91    0.44
   1 -10  -6    1.58    0.42
   1 -10  -6    2.57    0.48
   1 -10  -5    1.83    0.54
   1 -10  -5    1.30    0.43
   1 -10  -5    1.69    0.42
   1 -10  -5    1.82    0.47
   1 -10  -5    1.24    0.41
   1 -10  -5    1.67    0.46
   1 -10  -4  118.69    4.26
   1 -10  -4  118.94    4.30
   1 -10  -4  117.65    4.25
   1 -10  -4  111.25    4.21
   1 -10  -4  112.30    4.25
   1 -10  -4  127.38    4.36
   1 -10  -4  119.72    4.30
   1 -10  -3   90.66    3.39
   1 -10  -3   87.60    3.41
   1 -10  -3   89.21    3.43
   1 -10  -3   88.08    3.40
   1 -10  -3   88.86    3.42
   1 -10  -3   92.28    3.45
   1 -10  -2   48.59    2.18
   1 -10  -2   48.28    2.17
   1 -10  -2   50.07    2.13
   1 -10  -2   52.13    2.20
   1 -10  -2   49.77    2.19
  -1 -10   1   34.89    1.67
   1 -10  -1   40.79    1.83
   1 -10  -1   37.49    1.81
   1 -10  -1   38.67    1.77
   1 -10  -1   38.59    1.74
   1 -10  -1   39.97    1.82
  -1 -10   0   17.90    1.07
   1 -10   0   20.22    1.16
  -1 -10   0   16.46    1.01
   1 -10   0   19.63    1.14
   1 -10   0   17.85    1.08
  -1 -10  -1    1.44    0.43
   1 -10   1    2.08    0.47
  -1 -10  -1    1.08    0.41
   1 -10   1    1.87    0.46
   1 -10   1    0.91    0.39
   1 -10   2    7.35    0.69
   1 -10   2    7.33    0.73
  -1 -10  -2    5.82    0.62
   1 -10   2    7.65    0.67
   1 -10   2    8.11    0.69
   1 -10   2    6.66    0.68
  -1 -10  -2    6.26    0.65
  -1 -10  -3    8.19    0.73
  -1 -10  -3    8.00    0.71
   1 -10   3    8.74    0.76
   1 -10   3    9.08    0.74
   1 -10   3    8.34    0.73
   1 -10   3    6.98    0.65
  -1 -10  -4   19.48    1.11
   1 -10   4   20.34    1.15
   1 -10   4   19.32    1.10
  -1 -10  -4   17.81    1.05
  -1 -10  -4   19.19    1.14
   1 -10   4   18.47    1.10
  -1 -10  -5   54.84    2.28
   1 -10   5   54.46    2.29
  -1 -10  -5   59.34    2.37
   1 -10   5   57.32    2.33
  -1 -10  -5   56.94    2.29
   1 -10   6   12.90    0.86
  -1 -10  -6   11.11    0.82
  -1 -10  -6   14.26    0.93
   1 -10   6   13.27    0.88
  -1 -10  -7   16.87    1.01
   1 -10   7   16.32    0.95
  -1 -10  -7   18.83    1.02
   1 -10   7   16.86    1.00
  -1 -10  -8    8.52    0.68
  -1 -10  -8    9.12    0.71
  -1 -10  -9   -0.06    0.30
  -1 -10  -9    0.07    0.30
  -1 -10  -9    0.19    0.31
  -1 -10 -10    2.67    0.37
  -1 -10 -10    3.24    0.44
  -1 -10 -11    3.86    0.42
  -1 -10 -12   -0.03    0.23
  -1 -10 -12   -0.10    0.21
  -1 -10 -13    7.55    0.46
  -1 -10 -13    8.00    0.46
   1 -11  -8    1.11    0.17
   1 -11  -7   11.01    0.56
   1 -11  -6   52.37    1.88
   1 -11  -6   51.98    1.87
   1 -11  -6   51.30    1.87
   1 -11  -5  111.53    3.79
   1 -11  -5  115.53    3.81
   1 -11  -4   31.81    1.32
   1 -11  -4   32.83    1.31
   1 -11  -3   53.31    1.92
   1 -11  -3   49.90    1.89
   1 -11  -3   52.81    1.90
   1 -11  -2    2.03    0.34
   1 -11  -2    2.06    0.33
   1 -11  -2    1.30    0.31
   1 -11  -1    2.88    0.32
   1 -11  -1    2.60    0.35
   1 -11   0   18.97    0.88
   1 -11   1    6.47    0.46
   1 -11   2   14.91    0.73
   1 -11   2   15.73    0.78
   1 -11   3    0.86    0.26
  -1 -11  -4   67.33    2.36
  -1 -11  -5   49.66    1.80
  -1 -11  -6   34.01    1.30
  -1 -11  -7    4.88    0.34
   2   0 -28   59.99    2.15
   2   0 -27   -0.22    0.27
   2   0 -27   -0.16    0.31
   2   0 -26   41.90    1.96
  -2   0  26   40.53    1.94
   2   0 -26   45.06    2.05
   2   0 -26   45.09    2.00
  -2   0  25    0.33    0.48
   2   0 -25    0.21    0.42
  -2   0  24   17.74    1.30
  -2   0  24   15.41    1.12
   2   0 -24   16.99    1.27
  -2   0  23   -0.09    0.54
  -2   0  23    0.07    0.44
   2   0 -23    0.17    0.52
  -2   0  22   99.22    3.82
  -2   0  22   96.63    4.16
  -2   0  22  102.77    4.07
   2   0 -22   96.05    4.19
  -2   0  21    0.07    0.40
  -2   0  21    0.10    0.58
  -2   0  21    0.08    0.49
   2   0 -21    0.10    0.59
  -2   0  20   81.37    3.33
   2   0 -20   76.70    5.63
   2   0 -20   78.07    3.62
   2   0 -20   84.32    5.83
  -2   0  20   73.29    3.45
  -2   0  20   82.72    3.56
  -2   0  20   83.44    3.67
   2   0 -19   -0.30    0.57
  -2   0  19   -0.34    0.50
  -2   0  19   -0.44    0.52
  -2   0  19   -0.10    0.57
  -2   0  19   -0.07    0.39
   2   0 -19    0.36    0.86
   2   0 -19   -0.36    0.80
   2   0 -18 1350.74   46.17
   2   0 -18 1399.41   46.36
  -2   0  18 1361.77   42.79
  -2   0  18 1370.43   42.71
  -2   0  18 1345.87   42.91
   2   0 -18 1311.49   42.91
   2   0 -17    0.32    0.77
   2   0 -17    0.64    0.77
  -2   0  17    0.41    0.47
  -2   0  17   -0.08    0.44
  -2   0  17    0.36    0.53
   2   0 -17   -0.09    0.53
   2   0 -16  525.66   19.51
   2   0 -16  508.25   19.39
  -2   0  16  519.77   16.79
  -2   0  16  514.80   16.72
  -2   0  16  509.52   16.88
   2   0 -16  490.69   16.84
  -2   0  15    0.41    0.42
  -2   0  15    0.44    0.37
   2   0 -15   -0.08    0.44
   2   0 -15   -0.28    0.75
   2   0 -15    0.27    0.90
  -2   0  15    0.40    0.43
   2   0 -14   29.48    2.76
   2   0 -14   25.73    2.61
  -2   0  13   -0.36    0.38
   2   0 -13   -0.47    0.68
  -2   0  12   89.75    3.48
  -2   0  11    0.05    0.29
  -2   0  10  730.53   23.14
  -2   0   9    0.41    0.78
  -2   0   9    0.14    0.29
  -2   0   8 1114.01   36.93
  -2   0   7   -0.18    0.70
   2   0  -7   -0.18    0.63
  -2   0   6  976.27   32.15
   2   0  -6  946.22   32.11
   2   0  -6  986.36   32.08
  -2   0   5    0.16    0.70
   2   0  -5   -0.16    0.64
   2   0  -5   -0.15    0.55
  -2   0   4  956.79   31.32
   2   0  -4  943.03   31.29
   2   0  -4  953.21   31.25
  -2   0   3    0.14    0.66
   2   0  -3    0.28    0.74
   2   0  -3   -0.56    0.59
   2   0  -2  216.43    8.35
  -2   0   2  215.81    8.44
   2   0  -2  218.31    8.37
  -2   0   1   -0.14    0.57
   2   0  -1   -0.13    0.61
   2   0  -1   -0.13    0.54
   2   0   0    0.37    0.60
   2   0   0    0.52    0.50
   2   0   1    0.12    0.56
   2   0   1    0.64    0.51
   2   0   2  593.04   20.00
  -2   0  -3    2.19    0.88
  -2   0  -3    0.99    0.83
   2   0   3    0.91    0.57
  -2   0  -4    0.90    0.79
  -2   0  -4    2.16    0.90
   2   0   4    1.46    0.68
  -2   0  -5   -0.19    0.72
  -2   0  -5   -0.19    0.72
   2   0   5   -0.14    0.52
  -2   0  -6   43.51    3.08
   2   0   6   39.39    2.63
  -2   0  -6   34.52    2.85
   2   0   7   -0.16    0.49
  -2   0  -7    0.44    0.72
  -2   0  -7   -0.44    0.72
  -2   0  -7   -0.11    0.37
  -2   0  -8   14.89    1.95
  -2   0  -8   15.67    1.95
   2   0   8   15.78    1.69
  -2   0  -8   13.32    1.02
  -2   0  -9   -0.33    0.37
   2   0   9    0.89    0.67
  -2   0  -9   -0.26    0.77
  -2   0  -9   -0.26    0.81
  -2   0 -10  294.67   10.13
  -2   0 -10  306.95   12.63
  -2   0 -10  298.93   12.55
  -2   0 -11    0.08    0.44
  -2   0 -11   -0.30    0.91
  -2   0 -11   -0.30    0.87
  -2   0 -12  117.95    4.60
  -2   0 -12  118.50    6.87
  -2   0 -13    0.55    0.54
  -2   0 -13    0.35    0.91
  -2   0 -13    1.77    1.12
   2   0  14   10.71    0.92
   2   0  14    9.54    0.82
   2   0  14   10.47    1.78
   2   0  14   10.07    0.86
  -2   0 -14   11.83    1.16
   2   0  14   12.69    0.98
  -2   0 -14   12.23    2.17
  -2   0 -14   10.30    2.05
  -2   0 -15   -0.41    0.83
  -2   0 -15   -0.82    1.12
   2   0  15    0.31    0.68
   2   0  15    0.27    0.40
  -2   0 -15   -0.21    0.52
   2   0  15    0.07    0.40
   2   0  15    0.37    0.37
   2   0  16   30.45    1.80
  -2   0 -16   32.92    3.81
   2   0  16   31.68    3.23
  -2   0 -16   32.55    3.77
  -2   0 -16   32.73    2.12
   2   0  16   31.36    1.78
   2   0  16   32.74    1.74
   2   0  17    0.42    0.44
  -2   0 -17    0.11    0.58
   2   0  17    0.08    0.46
   2   0  17    0.15    0.43
  -2   0 -17    0.91    1.09
  -2   0 -17    0.45    0.93
   2   0  17    0.34    0.86
  -2   0 -18    0.12    0.54
   2   0  18    0.34    0.49
   2   0  18    0.23    0.44
  -2   0 -18    0.93    0.95
  -2   0 -18    1.41    1.21
   2   0  18    0.69    0.77
  -2   0 -19    0.12    0.64
   2   0  19   -0.69    0.89
  -2   0 -19    0.95    1.15
  -2   0 -19   -0.47    1.05
   2   0  19    0.17    0.52
   2   0  19    0.39    0.51
   2   0  20   78.31    3.39
  -2   0 -20   77.18    3.77
   2   0  20   82.99    3.54
  -2   0 -21    0.44    0.57
   2   0  21    0.25    0.51
   2   0  21    0.52    0.45
   2   0  22  122.93    4.63
  -2   0 -22  111.79    4.92
   2   0  22  127.27    4.77
  -2   0 -23    0.09    0.50
   2   0  23    0.21    0.48
   2   0  23    0.06    0.40
   2   0  24    9.54    0.81
  -2   0 -24   10.08    0.98
  -2   0 -25    0.63    0.38
   2   0  25   -0.13    0.31
   2   0  26   38.12    1.58
   2   0  27   -0.08    0.14
   2   1 -28   20.42    0.90
   2  -1 -27   51.06    1.95
   2  -1 -27   46.03    1.84
   2   1 -27   52.73    1.96
   2  -1 -26    4.57    0.60
   2   1 -26    4.42    0.60
  -2   1  26    4.11    0.52
   2   1 -26    4.88    0.53
   2  -1 -26    6.07    0.68
   2  -1 -26    4.72    0.57
   2  -1 -25    3.24    0.58
  -2   1  25    4.51    0.60
  -2  -1  25    4.04    0.61
   2   1 -25    5.15    0.69
   2  -1 -25    3.56    0.64
   2   1 -24    4.54    0.69
   2  -1 -24    4.59    0.75
  -2   1  24    4.19    0.66
  -2  -1  24    4.16    0.67
   2  -1 -23   10.85    1.09
   2   1 -23   12.30    1.10
  -2   1  23   10.27    0.99
  -2   1  23   11.15    1.03
  -2  -1  23    9.83    1.01
   2  -1 -22    0.09    0.58
   2   1 -22    0.09    0.53
  -2  -1  22    0.18    0.54
  -2   1  22    0.31    0.53
  -2   1  22   -0.25    0.52
  -2  -1  22   -0.07    0.42
  -2  -1  22   -0.12    0.40
  -2   1  22    0.12    0.33
   2  -1 -21   31.94    1.98
   2   1 -21   31.35    1.89
  -2  -1  21   29.09    1.85
  -2   1  21   28.36    1.90
  -2  -1  21   30.69    1.75
  -2   1  21   29.46    1.78
  -2   1  21   31.71    1.89
  -2   1  21   27.23    1.57
  -2  -1  21   29.09    1.64
   2  -1 -20  170.27    6.47
   2   1 -20  162.54    6.30
  -2  -1  20  167.74    6.05
   2   1 -20  167.94    9.01
   2  -1 -20  149.73    8.62
  -2   1  20  172.36    6.20
  -2   1  20  172.12    6.31
  -2  -1  20  152.03    5.91
  -2  -1  20  165.32    6.17
   2   1 -20  167.16    8.97
   2  -1 -20  147.61    8.71
  -2  -1  20  171.92    6.36
  -2   1  20  171.28    6.39
   2  -1 -19   25.77    1.84
   2   1 -19   28.54    1.82
   2   1 -19   27.78    3.14
   2  -1 -19   25.07    3.01
  -2  -1  19   24.92    1.56
   2   1 -19   30.97    3.27
   2  -1 -19   26.12    3.08
  -2  -1  19   27.76    1.75
  -2   1  19   26.67    1.67
  -2   1  19   28.19    1.79
  -2  -1  19   27.44    1.71
  -2  -1  19   29.18    1.83
  -2   1  19   28.36    1.85
   2   1 -18    9.48    1.82
   2  -1 -18   11.15    1.97
   2   1 -18   10.18    1.93
   2  -1 -18    7.10    1.63
  -2  -1  18    9.48    0.90
  -2   1  18    8.92    1.05
   2  -1 -18    8.06    1.07
   2   1 -18    9.31    1.06
  -2  -1  18   10.23    1.02
  -2   1  18    8.91    0.99
  -2   1  18   10.95    1.02
  -2  -1  18   10.18    1.08
  -2  -1  17  239.73    8.34
   2   1 -17  248.70   11.12
   2  -1 -17  248.39   11.08
   2  -1 -17  228.76    8.63
   2   1 -17  244.23    8.60
   2   1 -17  267.14   11.36
   2  -1 -17  237.14   10.96
  -2  -1  17  239.35    8.46
  -2   1  17  241.30    8.42
  -2  -1  17  247.85    8.64
  -2   1  17  232.06    8.61
  -2  -1  16  182.80    6.51
   2   1 -16  175.15    8.89
   2  -1 -16  182.10    8.93
   2  -1 -16  186.46    6.84
   2   1 -16  181.32    6.73
   2   1 -16  189.88    9.10
   2  -1 -16  192.26    9.02
  -2  -1  16  174.35    6.60
  -2   1  16  183.04    6.58
  -2   1  16  187.16    6.79
  -2  -1  16  188.24    6.78
  -2  -1  15   16.83    1.14
   2  -1 -15   23.47    2.52
   2   1 -15   15.70    2.11
  -2   1  15   17.70    1.19
  -2  -1  15   16.01    1.20
   2  -1 -15   18.84    1.37
   2   1 -15   17.47    1.28
   2  -1 -15   14.78    2.08
   2   1 -15   21.27    2.40
  -2  -1  15   19.46    1.34
  -2   1  15   18.45    1.32
   2  -1 -14   -0.25    0.65
   2   1 -14   -0.76    0.80
   2   1 -14    0.26    0.66
   2  -1 -14    1.52    0.92
  -2  -1  13    7.95    0.82
   2   1 -13   10.51    1.63
   2  -1 -13    9.48    1.52
   2   1 -13   12.49    1.74
   2  -1 -13    8.87    1.54
  -2  -1  12   24.94    1.42
  -2   1  12   23.13    1.29
  -2  -1  11   19.12    1.18
  -2   1  11   17.82    1.06
  -2  -1  11   19.92    1.52
  -2  -1  10   91.07    3.42
  -2   1  10   86.13    3.28
  -2  -1   9  509.57   16.37
  -2   1   8  297.68   11.57
  -2  -1   8  280.18   11.45
  -2  -1   8  302.22    9.81
  -2   1   7  239.25    9.70
  -2  -1   7  237.14    9.67
   2  -1  -7  250.43    9.99
   2   1  -7  238.12    9.48
  -2   1   6  235.57    9.35
  -2  -1   6  233.91    9.34
   2  -1  -6  245.64    9.41
   2   1  -6  237.37    9.31
   2   1  -6  231.33    9.16
   2  -1  -6  235.08    9.66
  -2   1   5   14.12    1.58
  -2  -1   5   14.04    1.61
   2   1  -5   12.55    1.48
   2  -1  -5   14.29    1.57
   2   1  -5   12.10    1.40
   2  -1  -5   13.41    1.64
  -2   1   4  115.52    5.28
  -2  -1   4  119.90    5.33
   2   1  -4  117.99    5.14
   2  -1  -4  109.96    5.41
   2   1  -4  114.30    5.23
   2  -1  -4  115.36    5.28
  -2  -1   3   46.83    2.90
  -2   1   3   52.40    2.99
   2   1  -3   50.52    2.81
   2  -1  -3   49.99    3.13
   2   1  -3   51.12    2.97
   2  -1  -3   47.82    2.93
  -2  -1   2  548.60   18.05
  -2   1   2  530.37   17.98
   2  -1  -2  511.88   18.17
   2   1  -2  517.61   17.65
   2   1  -2  513.02   17.94
   2  -1  -2  529.27   17.97
  -2  -1   1  105.44    4.88
  -2   1   1  122.11    5.10
   2   1  -1  100.81    4.56
   2  -1  -1  105.20    5.03
   2   1  -1  108.46    4.86
   2  -1  -1  113.05    4.95
   2   1   0  735.30   24.70
   2  -1   0  779.81   25.35
   2   1   0  774.69   25.14
   2  -1   0  754.54   25.12
   2  -1   1  129.15    5.81
   2   1   1  134.87    5.70
   2  -1   1  138.32    5.72
   2  -1   2   29.98    2.23
   2  -1   2   35.43    2.29
   2   1   2   32.79    2.24
   2   1   3  917.42   29.19
   2  -1   3  887.84   29.18
  -2  -1  -3  874.79   29.58
  -2   1  -3  877.25   29.57
  -2  -1  -3  872.25   29.54
  -2   1  -3  890.38   29.56
  -2   1  -4    5.78    1.18
  -2  -1  -4    6.19    1.17
  -2   1  -4    5.97    1.12
  -2  -1  -4    6.74    1.23
   2   1   5   73.63    3.79
   2  -1   5   72.43    3.75
  -2  -1  -5   75.36    4.30
  -2   1  -5   73.67    4.23
  -2   1  -5   72.32    4.21
  -2  -1  -5   72.45    4.24
   2   1   6  897.14   29.29
   2  -1   6  898.68   29.33
  -2   1  -6  862.23   29.90
  -2  -1  -6  891.62   30.02
  -2   1  -6  878.46   29.98
  -2  -1  -6  879.18   30.01
  -2  -1  -7   18.30    1.18
  -2   1  -7   18.98    1.18
   2   1   7   20.40    1.88
   2  -1   7   24.40    1.97
  -2   1  -7   18.64    2.09
  -2  -1  -7   25.99    2.44
  -2   1  -7   15.47    1.94
  -2  -1  -7   19.03    2.19
  -2  -1  -8   17.12    1.13
  -2   1  -8   15.66    1.10
   2   1   8   17.91    1.83
   2  -1   8   13.07    1.55
  -2   1  -8   15.96    2.00
  -2  -1  -8   12.31    1.80
  -2  -1  -8   13.45    1.84
  -2   1  -8   17.54    2.08
  -2   1  -9   -0.51    0.81
  -2  -1  -9    0.26    0.71
  -2   1  -9   -0.26    0.78
  -2  -1  -9   -0.26    0.71
  -2   1  -9    0.13    0.37
  -2  -1  -9    0.07    0.37
  -2   1 -10   94.00    5.61
  -2  -1 -10   87.53    5.54
  -2   1 -10   91.59    5.59
  -2  -1 -10   94.97    5.65
  -2  -1 -10   88.51    3.69
  -2   1 -10   91.15    3.70
  -2   1 -11  113.35    6.49
  -2  -1 -11  117.17    6.61
  -2   1 -11  121.71    6.66
  -2  -1 -11  114.50    6.58
  -2   1 -11  112.69    4.50
  -2  -1 -11  113.74    4.52
  -2   1 -12   76.69    5.25
  -2  -1 -12   68.50    5.06
  -2   1 -12   72.88    5.16
  -2  -1 -12   78.23    5.34
  -2   1 -12   74.44    3.30
  -2  -1 -12   72.21    3.28
  -2   1 -13  548.75   21.58
  -2  -1 -13  549.87   21.64
  -2   1 -13  573.30   18.54
  -2  -1 -13  558.05   18.52
  -2   1 -13  552.15   21.57
  -2  -1 -13  554.05   21.65
   2  -1  14   12.48    0.96
   2  -1  14   12.82    0.93
   2   1  14   12.87    0.95
   2  -1  14   11.57    0.95
   2  -1  14   12.90    1.02
   2   1  14   13.57    1.05
  -2   1 -14   15.29    2.47
  -2  -1 -14   15.77    2.48
  -2   1 -14   12.21    2.23
  -2  -1 -14    9.60    2.05
   2  -1  14   12.97    1.96
   2   1  14   15.26    2.06
  -2  -1 -14   12.26    1.22
  -2   1 -14   11.30    1.17
   2  -1  15   53.16    2.39
   2  -1  15   48.78    2.29
   2   1  15   52.43    2.36
  -2   1 -15   41.58    4.27
  -2  -1 -15   57.30    4.87
  -2   1 -15   52.28    2.78
  -2  -1 -15   48.32    2.73
   2  -1  15   52.18    2.44
   2   1  15   54.52    2.47
  -2   1 -15   35.13    3.96
  -2  -1 -15   58.23    4.84
   2  -1  15   61.70    4.40
   2   1  15   49.63    4.00
   2  -1  16    0.83    0.43
  -2   1 -16    0.99    0.64
  -2  -1 -16    0.88    0.66
   2  -1  16   -0.32    0.65
   2   1  16    0.32    0.71
   2  -1  16    1.15    0.51
   2   1  16    0.69    0.47
  -2   1 -16    0.86    0.96
  -2  -1 -16    0.87    1.04
  -2   1 -16    0.43    0.88
  -2  -1 -16    1.30    1.19
   2  -1  16    0.86    0.45
   2   1  16    0.60    0.44
   2  -1  17   30.16    1.72
   2  -1  17   33.06    1.74
   2   1  17   29.73    1.69
  -2   1 -17   34.26    2.14
  -2  -1 -17   30.49    2.05
   2  -1  17   31.10    1.82
   2   1  17   31.03    1.82
  -2   1 -17   30.80    3.67
  -2  -1 -17   25.81    3.43
   2  -1  17   29.34    3.14
   2   1  17   28.09    3.11
  -2   1 -17   32.45    3.79
  -2  -1 -17   28.38    3.54
   2  -1  18   92.83    3.70
   2  -1  18   88.94    3.65
   2   1  18   91.40    3.68
  -2  -1 -18   88.85    6.65
  -2   1 -18   82.12    6.44
  -2   1 -18   79.73    6.38
  -2  -1 -18   84.63    6.50
   2  -1  18   98.47    6.05
   2   1  18   85.45    5.76
   2   1  18   84.93    3.75
   2  -1  18   90.91    3.80
  -2   1 -18   92.77    4.17
  -2  -1 -18   86.97    4.11
  -2   1 -19    4.24    1.49
  -2   1 -19    3.74    1.71
   2  -1  19    3.48    0.62
   2  -1  19    3.74    1.20
   2   1  19    6.81    1.53
  -2  -1 -19    4.44    0.91
  -2   1 -19    5.40    0.97
   2   1  19    3.78    0.69
   2  -1  19    3.57    0.64
   2   1  19    4.08    0.75
   2  -1  19    4.48    0.76
  -2  -1 -20   -0.11    0.58
  -2   1 -20    0.23    0.61
   2  -1  20    0.14    0.42
   2  -1  20   -0.08    0.51
   2  -1  20   -0.42    0.55
   2   1  20    0.51    0.53
  -2   1 -21   76.70    3.57
  -2  -1 -21   70.47    3.48
   2  -1  21   72.54    3.19
   2  -1  21   77.27    3.18
   2   1  21   73.64    3.28
   2  -1  21   78.01    3.31
  -2  -1 -22   21.43    1.60
  -2   1 -22   22.73    1.64
   2  -1  22   22.58    1.35
   2   1  22   20.41    1.44
   2  -1  22   19.99    1.41
  -2   1 -23   74.57    3.29
  -2  -1 -23   70.45    3.24
   2   1  23   66.96    2.89
   2  -1  23   72.56    2.91
   2  -1  23   71.97    3.07
   2   1  23   75.40    3.11
  -2   1 -24    1.73    0.51
  -2  -1 -24    1.56    0.48
   2   1  24    1.82    0.45
  -2   1 -25   31.69    1.62
  -2  -1 -25   29.19    1.58
   2   1  25   29.97    1.46
   2   1  25   30.10    1.43
  -2  -1 -26   51.45    2.03
  -2   1 -26   54.13    2.06
   2   1  26   51.01    1.99
   2   1  26   49.65    2.00
   2  -2 -27   54.72    2.06
  -2   2  27   47.90    1.93
   2   2 -27   52.82    2.00
  -2   2  26   28.51    1.42
  -2   2  26   30.19    1.49
   2  -2 -26   31.40    1.53
   2   2 -25    5.57    0.56
  -2   2  25    4.89    0.68
   2   2 -25    6.08    0.68
   2  -2 -25    4.93    0.63
  -2   2  25    5.66    0.66
   2  -2 -24   -0.13    0.40
  -2   2  24    0.21    0.49
   2   2 -24    0.14    0.38
   2  -2 -24   -0.07    0.39
  -2   2  24   -0.06    0.41
  -2   2  24    0.20    0.42
  -2  -2  23    4.31    0.56
   2  -2 -23    5.82    0.77
  -2   2  23    5.88    0.77
  -2  -2  23    5.31    0.72
  -2   2  23    6.42    0.87
  -2   2  22   23.72    1.62
  -2  -2  22   24.11    1.52
   2   2 -22   26.69    1.56
  -2  -2  22   18.81    1.29
  -2   2  22   27.70    1.58
  -2   2  22   22.09    1.30
  -2   2  21   80.06    3.52
  -2  -2  21   77.48    3.39
   2   2 -21   79.58    3.37
  -2  -2  21   71.22    3.16
  -2   2  21   77.32    3.32
  -2  -2  21   76.30    3.18
  -2  -2  20  305.77   10.62
  -2   2  20  307.78   10.73
  -2  -2  20  305.68   10.46
   2   2 -20  310.90   10.60
  -2  -2  20  310.34   10.43
  -2   2  20  310.17   10.51
  -2  -2  20  299.54   10.40
  -2  -2  19    1.85    0.55
  -2   2  19    2.18    0.67
  -2  -2  19    1.56    0.51
  -2   2  19    1.65    0.57
  -2  -2  19    2.42    0.62
  -2  -2  19    1.56    0.56
  -2   2  19    2.23    0.63
   2   2 -19    1.54    0.58
  -2  -2  19    1.29    0.42
   2   2 -19    3.53    1.33
   2  -2 -19    0.69    0.84
   2   2 -19    2.81    1.36
   2  -2 -19    1.72    0.99
  -2  -2  18    4.54    0.69
  -2   2  18    6.14    0.79
  -2  -2  18    4.66    0.69
   2   2 -18    8.08    1.72
   2  -2 -18    6.93    1.54
   2   2 -18    3.71    1.31
   2  -2 -18    7.60    1.66
  -2   2  18    8.00    1.00
   2   2 -18    5.43    0.81
  -2  -2  18    4.54    0.62
  -2  -2  18    7.02    0.83
  -2  -2  18    5.17    0.81
  -2  -2  17   73.11    3.18
   2   2 -17   81.90    5.31
   2  -2 -17   83.35    5.32
  -2  -2  17   71.36    3.22
   2  -2 -17   75.10    5.10
   2   2 -17   79.52    5.25
   2   2 -17   75.81    3.28
  -2  -2  17   75.77    3.35
  -2   2  17   77.87    3.43
  -2  -2  17   71.66    3.06
  -2  -2  17   71.64    3.16
  -2   2  17   72.90    3.17
  -2  -2  16  328.72   11.08
   2   2 -16  353.28   13.95
   2  -2 -16  317.47   13.49
   2   2 -16  329.07   13.71
   2  -2 -16  319.35   13.51
  -2  -2  16  318.54   11.13
   2   2 -16  334.25   11.19
  -2   2  16  338.21   11.07
  -2  -2  16  325.29   10.99
  -2  -2  16  328.93   11.09
  -2  -2  16  329.52   11.25
  -2   2  16  325.20   11.30
  -2  -2  15    5.99    0.78
  -2  -2  15    5.89    0.73
  -2   2  15    5.05    0.76
   2   2 -15    6.91    1.52
   2  -2 -15    5.95    1.36
  -2  -2  15    4.18    0.65
   2   2 -15    3.31    1.05
   2  -2 -15    4.87    1.22
  -2   2  15    5.17    0.66
  -2  -2  15    5.40    0.67
   2   2 -15    5.48    0.73
  -2  -2  15    4.79    0.63
  -2   2  14  301.84   10.53
   2   2 -14  329.74   12.77
   2  -2 -14  305.96   12.58
  -2  -2  14  305.03   10.38
  -2   2  14  312.24   10.33
   2   2 -14  334.21   12.81
   2  -2 -14  295.85   12.47
  -2  -2  13  199.08    7.18
   2  -2 -13  209.42    9.02
   2   2 -13  204.09    9.02
   2   2 -13  218.66    9.20
   2  -2 -13  194.30    8.85
  -2  -2  12   26.40    1.92
  -2  -2  12   28.27    1.60
  -2  -2  11    2.26    0.66
  -2  -2  11    3.43    0.55
  -2  -2  10  147.15    6.21
  -2  -2  10  150.12    5.36
  -2  -2   9    1.10    0.57
   2  -2  -8 1035.55   33.37
   2   2  -8 1038.02   33.36
   2   2  -8  988.16   32.84
  -2   2   8  968.14   33.22
  -2  -2   8  959.17   33.21
   2   2  -7  698.34   23.45
   2  -2  -7  721.70   23.56
   2   2  -7  684.87   22.98
  -2  -2   7  656.95   23.34
  -2   2   7  657.09   23.35
   2  -2  -6   39.85    2.72
   2   2  -6   33.33    2.53
   2   2  -6   34.13    2.29
  -2   2   6   37.08    2.64
  -2  -2   6   37.22    2.61
   2   2  -5    6.59    1.08
   2  -2  -5    4.36    0.92
   2   2  -5    4.30    0.76
  -2  -2   5    4.60    0.96
  -2   2   5    6.07    1.08
   2   2  -4    0.74    0.57
   2  -2  -4    0.61    0.62
   2   2  -4    0.93    0.46
  -2  -2   4    1.20    0.61
  -2   2   4    0.45    0.60
   2   2  -3   62.85    3.38
   2  -2  -3   66.94    3.49
   2   2  -3   59.32    2.91
  -2   2   3   61.38    3.42
  -2  -2   3   61.43    3.40
  -2  -2   2  288.15   10.45
  -2   2   2  285.64   10.46
   2   2  -2  273.00    9.71
   2   2  -2  281.21   10.38
   2  -2  -2  281.36   10.43
   2   2  -1  129.57    5.08
  -2   2   1  146.70    5.90
  -2  -2   1  137.30    5.75
   2   2  -1  127.74    5.60
   2  -2  -1  133.45    5.73
  -2   2   0    0.83    0.58
  -2  -2   0    0.97    0.58
   2   2   0    2.15    0.70
   2  -2   0    2.58    0.74
   2   2   1  652.13   21.77
   2  -2   1  652.62   21.79
   2   2   2    1.12    0.55
   2  -2   2    0.25    0.50
   2   2   3 1477.13   47.55
   2  -2   3 1500.15   47.55
  -2   2  -4  313.65   11.80
  -2  -2  -4  311.74   11.83
  -2   2  -4  293.60   11.63
  -2  -2  -4  309.85   11.76
   2   2   4  311.02   11.23
   2  -2   4  310.61   11.23
  -2   2  -5  658.22   22.78
  -2  -2  -5  651.86   22.77
  -2   2  -5  645.49   22.72
  -2  -2  -5  646.74   22.76
   2   2   5  664.20   22.04
   2  -2   5  659.87   22.08
  -2   2  -6   15.24    1.81
  -2  -2  -6   14.45    1.81
  -2   2  -6   11.92    1.64
  -2  -2  -6   12.56    1.73
   2   2   6   12.61    1.40
   2  -2   6   12.06    1.37
  -2   2  -7    3.25    0.53
  -2  -2  -7    3.31    0.54
   2   2   7    3.53    0.81
   2  -2   7    3.38    0.83
  -2   2  -7    1.57    0.85
  -2  -2  -7    2.28    0.96
  -2   2  -7    3.16    1.09
  -2  -2  -7    4.14    1.13
  -2   2  -8   75.46    4.65
  -2  -2  -8   71.94    4.62
  -2   2  -8   74.42    4.61
  -2  -2  -8   80.02    4.79
   2   2   8   70.25    3.99
   2  -2   8   81.11    4.19
  -2  -2  -8   78.71    3.18
  -2   2  -8   78.31    3.15
  -2   2  -9  143.48    7.29
  -2  -2  -9  146.70    7.35
  -2   2  -9  140.68    7.23
  -2  -2  -9  145.70    7.38
  -2   2  -9  144.88    5.34
  -2  -2  -9  148.90    5.38
  -2  -2  -9  138.02    5.77
  -2   2 -10  175.70    6.37
  -2  -2 -10  177.00    6.41
  -2   2 -10  171.19    8.46
  -2  -2 -10  173.61    8.53
  -2   2 -10  170.92    8.45
  -2  -2 -10  184.02    8.68
  -2  -2 -11   11.51    1.03
  -2   2 -11   11.51    1.03
  -2   2 -11    9.54    1.74
  -2  -2 -11   11.87    1.92
  -2   2 -11   13.47    2.02
  -2  -2 -11   10.57    1.87
  -2   2 -12    3.23    0.61
  -2  -2 -12    1.81    0.55
  -2   2 -12    1.65    1.00
  -2  -2 -12    4.02    1.30
  -2   2 -12    3.99    1.39
  -2  -2 -12    0.67    0.81
   2  -2  13    3.38    1.11
   2   2  13    4.17    0.58
   2  -2  13    4.40    0.59
  -2   2 -13    3.11    0.66
  -2  -2 -13    3.14    0.68
   2  -2  13    3.63    0.57
  -2   2 -13    3.92    1.30
  -2  -2 -13    2.52    1.19
  -2   2 -13    5.73    1.57
  -2  -2 -13    0.36    0.94
   2  -2  14   72.42    3.06
   2   2  14   78.05    3.11
  -2   2 -14   74.48    5.48
  -2  -2 -14   62.67    5.13
   2  -2  14   70.64    3.07
  -2   2 -14   72.08    3.36
  -2  -2 -14   72.20    3.38
  -2   2 -14   74.08    5.48
  -2  -2 -14   66.84    5.26
   2  -2  14   72.36    4.80
   2   2  14   75.03    4.86
   2   2  14   75.89    3.11
   2  -2  14   71.75    3.05
   2  -2  14   71.62    2.96
   2  -2  14   72.14    2.95
   2   2  14   76.10    3.02
   2  -2  15  314.47   13.48
   2   2  15  322.27   13.55
  -2   2 -15  302.46   14.31
  -2  -2 -15  331.51   14.68
   2  -2  15  314.68   10.78
   2  -2  15  308.39   10.87
   2  -2  15  323.24   10.79
   2   2  15  328.72   10.95
   2   2  15  334.95   10.85
  -2   2 -15  324.03   11.33
  -2  -2 -15  326.24   11.35
   2  -2  15  333.76   10.95
   2   2  15  329.86   10.96
  -2   2 -15  312.96   14.49
  -2  -2 -15  315.12   14.52
   2  -2  16    5.42    0.69
   2   2  16    6.63    0.81
   2   2  16    7.12    0.78
   2  -2  16    6.56    0.82
   2  -2  16    7.48    0.78
  -2   2 -16    3.00    1.42
  -2  -2 -16    4.72    1.62
  -2   2 -16    4.70    1.62
  -2  -2 -16    6.83    1.79
  -2   2 -16    5.30    0.92
  -2  -2 -16    5.95    0.98
   2  -2  16    7.51    0.84
   2   2  16    5.97    0.76
   2  -2  16    5.26    1.34
   2   2  16    4.64    1.30
   2  -2  17   56.44    4.42
   2   2  17   63.38    4.65
  -2   2 -17   58.77    5.25
  -2  -2 -17   55.44    5.05
   2   2  17   63.08    2.88
   2  -2  17   62.44    2.86
   2   2  17   65.62    2.80
   2  -2  17   64.40    2.75
  -2   2 -17   46.76    4.79
  -2  -2 -17   62.07    5.34
   2  -2  17   63.35    2.87
   2   2  17   66.34    2.91
  -2  -2 -17   61.34    3.16
  -2   2 -17   59.33    3.14
  -2   2 -18    3.05    0.80
  -2  -2 -18    2.47    0.75
   2   2  18    2.22    0.57
   2  -2  18    2.21    0.57
  -2   2 -18    4.99    1.66
  -2  -2 -18    2.25    1.30
  -2   2 -18    2.70    1.36
  -2  -2 -18    2.68    1.29
   2   2  18    2.25    1.06
   2  -2  18    2.90    1.10
   2   2  18    1.99    0.59
   2  -2  18    3.11    0.56
   2  -2  18    3.28    0.66
   2   2  18    2.34    0.61
   2  -2  19   13.48    1.15
   2  -2  19   14.40    1.09
   2   2  19   14.82    1.14
   2   2  19   13.45    1.17
  -2   2 -19   13.20    1.34
  -2  -2 -19   13.83    1.35
   2  -2  19   16.05    1.22
   2   2  19   13.68    1.17
   2  -2  20    9.08    0.95
   2  -2  20    8.88    0.84
   2   2  20   10.65    0.98
   2   2  20   10.63    1.01
  -2   2 -20    9.29    1.12
  -2  -2 -20    8.20    1.07
   2  -2  20   10.04    0.98
   2   2  20    9.35    0.96
   2   2  21    1.98    0.57
   2  -2  21    1.95    0.46
   2  -2  21    2.28    0.59
  -2   2 -21    1.82    0.69
  -2  -2 -21    2.58    0.71
   2   2  21    2.78    0.65
   2  -2  21    2.23    0.63
   2   2  22    2.36    0.59
   2  -2  22    1.49    0.54
  -2  -2 -22    1.79    0.61
  -2   2 -22    1.46    0.56
   2  -2  22    1.77    0.58
   2   2  22    1.38    0.52
   2  -2  23    1.14    0.45
   2   2  23    0.78    0.45
  -2   2 -23    1.19    0.54
  -2  -2 -23    0.86    0.48
   2  -2  24    6.11    0.64
   2   2  24    5.06    0.57
   2   2  24    5.52    0.65
  -2  -2 -24    5.62    0.69
  -2   2 -24    5.36    0.67
   2   2  25   42.94    1.80
   2   2  25   45.08    1.87
   2   2  26    4.91    0.42
   2   2  26    5.17    0.45
  -2   2 -26    4.51    0.40
   2  -3 -27    0.27    0.17
   2  -3 -26   23.75    1.18
   2   3 -26   21.60    1.07
   2  -3 -25   24.08    1.28
  -2   3  25   24.62    1.23
  -2   3  25   21.34    1.19
   2   3 -24    2.45    0.47
  -2   3  24    3.00    0.57
  -2   3  24    2.35    0.50
   2  -3 -24    3.19    0.60
  -2  -3  24    2.91    0.43
  -2   3  24    2.38    0.53
   2   3 -23   10.91    0.92
  -2   3  23    9.67    0.86
  -2   3  23    8.98    0.90
  -2  -3  23    9.64    0.81
  -2   3  23    9.49    0.94
   2  -3 -23    9.30    0.78
  -2   3  22   54.51    2.48
  -2   3  22   59.53    2.66
   2  -3 -22   52.77    2.46
  -2   3  22   55.62    2.66
  -2  -3  22   53.27    2.45
   2  -3 -22   57.11    2.56
   2  -3 -21    2.78    0.76
  -2  -3  21    2.99    0.61
   2  -3 -21    2.49    0.60
  -2   3  21    3.46    0.73
  -2   3  21    3.38    0.73
  -2   3  21    1.33    0.52
   2  -3 -20  146.28    5.78
  -2  -3  20  147.92    5.46
  -2  -3  20  140.04    5.52
   2  -3 -20  150.61    5.64
  -2   3  20  148.21    5.69
  -2   3  20  149.37    5.66
  -2   3  20  148.18    5.48
   2  -3 -19   15.14    1.37
  -2  -3  19   16.10    1.22
  -2  -3  19   15.93    1.27
  -2  -3  19   15.60    1.23
  -2   3  19   17.24    1.37
  -2   3  19   18.77    1.42
  -2   3  19   17.12    1.24
   2  -3 -18    5.25    1.69
  -2   3  18    5.84    0.77
   2   3 -18    3.94    1.28
   2  -3 -18    3.49    1.24
   2   3 -18    4.24    1.27
   2  -3 -18    5.99    1.47
  -2  -3  18    5.37    0.75
  -2   3  18    6.68    0.92
  -2  -3  18    5.23    0.73
   2  -3 -18    5.89    0.92
  -2  -3  18    4.90    0.76
   2   3 -18    3.34    1.28
   2  -3 -17  118.13    7.83
  -2   3  17  115.86    4.45
   2   3 -17  112.02    6.59
   2  -3 -17  112.88    6.53
  -2  -3  17  110.26    4.52
  -2   3  17  114.30    4.68
  -2  -3  17  118.39    4.55
   2  -3 -17  120.65    4.82
  -2  -3  17  111.87    4.61
   2   3 -17  111.64    6.58
   2  -3 -17  113.14    6.55
   2  -3 -16  283.65   14.19
  -2   3  16  301.65   10.30
   2   3 -16  332.97   13.19
   2  -3 -16  310.60   12.92
  -2  -3  16  293.87   10.43
  -2   3  16  317.96   10.61
  -2  -3  16  307.03   10.46
   2  -3 -16  305.32   10.69
  -2  -3  16  307.04   10.56
   2   3 -16  302.87   12.88
   2  -3 -16  304.71   12.84
   2  -3 -15  110.74    7.34
  -2  -3  15  117.30    4.42
  -2   3  15  111.94    4.25
   2   3 -15  107.70    6.13
   2  -3 -15  107.37    6.09
  -2  -3  15  104.12    4.31
  -2   3  15  117.24    4.51
   2  -3 -15  107.11    4.56
  -2  -3  15  111.81    4.45
   2   3 -15  114.50    6.25
   2  -3 -15  104.89    6.06
  -2   3  14    0.08    0.41
   2  -3 -14   -0.09    0.53
  -2   3  14    0.06    0.31
   2   3 -14    0.26    0.62
   2  -3 -14    0.25    0.60
  -2  -3  14    0.24    0.38
   2  -3 -14    0.41    1.12
   2   3 -14   -0.26    0.57
   2  -3 -14    0.25    0.55
  -2  -3  14    0.21    0.39
  -2  -3  14   -0.14    0.35
  -2   3  13   54.08    2.54
   2   3 -13   59.00    3.90
   2  -3 -13   56.36    3.74
   2  -3 -13   52.71    4.61
  -2  -3  13   55.48    2.58
   2  -3 -13   54.12    2.63
   2   3 -13   50.88    3.69
   2  -3 -13   51.71    3.65
  -2  -3  13   56.67    2.53
   2   3 -12    1.09    0.63
   2  -3 -12    1.48    0.72
   2  -3 -12    1.09    0.99
  -2  -3  12    1.39    0.58
   2   3 -12    1.95    0.79
   2  -3 -12    0.63    0.61
  -2  -3  12    1.23    0.49
   2   3 -11  164.78    7.60
   2  -3 -11  177.64    7.69
   2  -3 -11  168.67    8.93
  -2  -3  11  168.24    7.25
  -2  -3  11  180.47    6.28
   2   3 -11  180.85    7.77
   2  -3 -11  165.15    7.54
   2   3 -11  172.31    8.18
   2  -3 -10   19.78    2.58
  -2  -3  10   19.19    1.82
  -2  -3  10   17.38    1.19
   2   3 -10   16.80    2.03
   2  -3 -10   20.49    2.19
  -2  -3   9   29.59    2.30
   2  -3  -9   27.77    2.88
  -2  -3   9   27.28    1.49
   2   3  -9   21.26    2.20
   2  -3  -9   26.72    2.47
  -2  -3   8   38.64    2.73
   2  -3  -8   39.21    3.46
  -2  -3   8   42.66    1.96
   2  -3  -8   45.59    3.18
   2   3  -8   39.52    2.94
  -2  -3   7   98.20    4.78
   2  -3  -7   92.14    5.54
   2   3  -7  100.07    4.93
   2  -3  -7   92.88    4.90
  -2  -3   7   92.89    3.59
  -2   3   6   70.71    4.08
  -2  -3   6   73.08    4.08
  -2  -3   6   81.70    4.23
   2  -3  -6   81.55    4.97
   2   3  -6   87.37    4.33
   2  -3  -6   81.67    4.33
  -2  -3   6   79.12    3.09
   2  -3  -5    1.16    0.87
  -2  -3   5    1.13    0.66
   2   3  -5    0.63    0.59
   2  -3  -5    0.33    0.52
  -2  -3   5    0.16    0.48
  -2   3   5    0.96    0.58
  -2  -3   4   23.26    1.96
   2  -3  -4   20.86    2.17
   2   3  -4   20.52    1.80
   2  -3  -4   22.83    1.91
  -2  -3   4   18.00    1.71
  -2   3   4   16.28    1.64
  -2   3   3   16.81    1.62
  -2  -3   3   17.76    1.62
   2  -3  -3   16.64    1.60
   2   3  -3   16.61    1.55
   2  -3  -3   16.27    1.90
  -2  -3   2  719.22   23.97
  -2   3   2  700.21   23.92
   2  -3  -2  726.87   24.79
   2   3  -2  712.22   23.86
   2  -3  -2  740.47   24.00
   2  -3  -1  107.19    5.54
  -2  -3   1  112.72    5.05
  -2   3   1  111.97    5.04
   2   3  -1  116.65    4.97
   2  -3  -1  115.60    5.02
  -2   3   0  262.42    9.71
   2  -3   0  258.01   10.22
  -2  -3   0  263.47    9.68
   2   3   0  254.12    9.45
   2  -3   0  252.98    9.51
  -2   3  -1  304.50   11.29
   2  -3   1  295.00   11.75
  -2  -3  -1  320.32   11.36
   2   3   1  307.00   11.01
   2  -3   1  312.14   11.09
   2  -3   2  342.69   12.45
  -2  -3  -2  348.47   12.19
   2   3   2  323.86   11.64
   2  -3   2  313.67   11.64
  -2  -3  -3  354.35   12.61
   2   3   3  339.58   12.16
   2  -3   3  342.45   12.24
  -2  -3  -4  877.15   28.73
   2   3   4  864.64   28.37
   2  -3   4  860.48   28.41
  -2  -3  -5 1268.95   43.15
  -2   3  -5 1289.25   43.13
  -2  -3  -5 1322.47   42.71
  -2  -3  -5 1284.68   43.23
  -2   3  -5 1315.39   43.21
   2   3   5 1391.02   42.51
   2  -3   5 1332.84   42.49
  -2  -3  -6  262.97    8.96
  -2   3  -6  267.12   10.74
  -2  -3  -6  260.17   10.74
  -2  -3  -6  279.01   10.22
  -2   3  -6  265.32   10.77
  -2  -3  -6  274.47   10.91
   2   3   6  270.53   10.04
   2  -3   6  265.43   10.04
  -2   3  -7   29.86    2.72
  -2  -3  -7   41.99    3.13
  -2   3  -7   32.48    1.70
  -2  -3  -7   34.75    1.74
  -2   3  -7   36.48    2.94
  -2  -3  -7   33.07    2.83
  -2  -3  -7   37.17    2.46
  -2   3  -8   79.81    4.82
  -2  -3  -8   79.97    4.80
  -2  -3  -8   76.59    3.19
  -2   3  -8   74.53    3.16
  -2   3  -8   80.96    4.87
  -2  -3  -8   79.09    4.82
  -2  -3  -8   81.41    3.98
  -2   3  -9   86.64    5.18
  -2  -3  -9   86.15    5.18
  -2   3  -9   81.27    3.37
  -2  -3  -9   78.92    3.37
  -2   3  -9   79.03    5.04
  -2  -3  -9   86.03    5.19
  -2  -3  -9   83.75    4.04
  -2   3 -10   55.85    4.21
  -2  -3 -10   53.80    4.14
  -2   3 -10   57.99    4.26
  -2  -3 -10   65.05    4.47
  -2   3 -10   55.52    2.64
  -2  -3 -10   60.07    2.71
  -2   3 -11   65.53    4.79
  -2  -3 -11   73.34    4.99
  -2   3 -11   66.39    3.02
  -2  -3 -11   69.34    3.08
  -2  -3 -11   63.99    4.74
  -2   3 -11   64.70    4.75
  -2  -3 -12    2.92    0.64
  -2   3 -12    2.39    0.62
  -2  -3 -12    3.14    0.47
   2  -3  12    2.84    0.47
  -2   3 -12    2.34    1.14
  -2  -3 -12    3.02    1.15
  -2   3 -12    1.69    0.87
  -2  -3 -12    2.71    1.24
   2  -3  12    3.40    0.53
   2  -3  12    3.09    0.97
   2   3  12    2.36    0.84
   2  -3  13    4.11    1.17
   2   3  13    3.56    1.12
   2  -3  13    3.81    0.52
  -2  -3 -13    2.62    0.45
  -2   3 -13    2.17    1.09
  -2   3 -13    3.57    1.30
  -2  -3 -13    0.72    1.04
  -2  -3 -13    3.25    1.36
   2   3  13    3.40    0.57
  -2  -3 -13    4.20    0.74
  -2   3 -13    2.91    0.69
   2  -3  13    3.42    0.54
   2   3  13    2.32    0.50
   2  -3  13    3.57    0.60
   2  -3  13    3.62    0.50
  -2   3 -14  333.57   15.37
  -2  -3 -14  344.42   15.43
   2  -3  14  361.24   14.43
   2   3  14  340.58   14.31
  -2   3 -14  326.62   15.24
  -2  -3 -14  343.52   15.36
  -2   3 -14  371.55   12.48
  -2  -3 -14  363.86   12.45
   2   3  14  355.99   12.04
   2  -3  14  370.59   12.07
   2  -3  14  364.27   12.16
   2   3  14  357.46   12.09
   2   3  14  381.41   12.01
  -2   3 -15   34.99    3.77
  -2  -3 -15   39.59    3.97
   2  -3  15   34.36    3.18
   2   3  15   38.26    3.32
  -2   3 -15   37.81    3.85
  -2  -3 -15   32.46    3.64
  -2   3 -15   38.59    2.21
  -2  -3 -15   36.40    2.18
   2   3  15   33.27    1.86
   2  -3  15   36.61    1.92
   2  -3  15   38.36    2.01
   2   3  15   41.13    2.00
   2   3  15   37.92    1.88
   2   3  16  369.08   12.26
   2  -3  16  375.71   12.28
  -2   3 -16  363.65   16.10
  -2  -3 -16  331.57   15.64
   2  -3  16  374.99   14.89
   2   3  16  356.09   14.72
   2   3  16  367.01   12.29
   2  -3  16  365.89   12.37
   2  -3  16  359.91   12.04
   2   3  16  380.18   12.20
  -2   3 -16  324.93   15.69
  -2  -3 -16  343.64   15.81
  -2  -3 -16  365.18   12.05
  -2   3 -16  367.22   12.66
  -2  -3 -16  365.94   12.63
  -2  -3 -17    1.26    0.40
  -2   3 -17    2.11    1.28
  -2  -3 -17    1.66    1.14
  -2   3 -17    2.13    1.23
  -2  -3 -17    2.52    1.21
   2   3  17    1.67    0.55
   2  -3  17    1.56    0.42
  -2   3 -17    1.05    0.63
  -2  -3 -17    0.52    0.57
   2   3  17    1.92    0.57
   2  -3  17    0.81    0.46
   2   3  17    1.29    0.50
   2  -3  17    0.98    0.51
   2  -3  17    1.78    0.90
   2   3  17    1.47    1.00
   2   3  18    9.46    0.94
   2  -3  18   10.89    0.97
  -2   3 -18   11.95    1.18
  -2  -3 -18   11.65    1.17
   2   3  18   10.06    0.95
   2  -3  18   11.65    1.07
   2   3  18   11.39    1.04
   2  -3  19    5.37    0.75
   2   3  19    5.78    0.75
   2   3  19    6.75    0.83
  -2  -3 -19    6.46    0.88
  -2   3 -19    7.61    0.98
   2   3  19    5.14    0.68
   2  -3  19    6.84    0.85
   2   3  20   10.10    0.94
   2  -3  20   10.15    0.96
  -2   3 -20    8.49    1.03
  -2  -3 -20   10.52    1.10
   2  -3  20   10.30    0.99
   2   3  20   11.46    1.01
   2   3  21    8.36    0.86
   2  -3  21   10.90    0.93
  -2   3 -21   10.57    1.05
  -2  -3 -21    9.61    1.00
   2  -3  21   10.19    0.96
   2   3  21   11.36    0.98
  -2   3 -22   23.67    1.54
   2  -3  22   27.55    1.53
   2   3  22   27.06    1.48
  -2   3 -23   34.30    1.81
   2   3  23   37.72    1.78
   2   3  24   33.97    1.60
   2   3  24   37.43    1.58
   2   3  25   45.96    1.65
   2   3  25   43.13    1.67
   2  -3  25   35.78    1.53
  -2   3 -25   38.04    1.53
   2   3  26    8.23    0.42
   2  -3  26    5.14    0.38
  -2   4  26    1.97    0.27
   2   4 -25   14.27    0.73
  -2  -4  25   12.86    0.67
   2   4 -24    4.53    0.49
  -2  -4  24    4.15    0.48
   2  -4 -24    6.24    0.63
  -2   4  24    5.48    0.59
  -2   4  23    0.56    0.34
  -2   4  23    0.23    0.38
  -2  -4  23    0.40    0.36
   2  -4 -23    0.69    0.32
   2  -4 -23    0.88    0.45
  -2   4  23    0.38    0.39
  -2   4  22    2.78    0.49
  -2   4  22    2.05    0.55
  -2  -4  22    2.55    0.52
   2  -4 -22    1.28    0.42
   2  -4 -22    1.48    0.59
  -2   4  22    1.88    0.55
  -2   4  21   13.31    0.99
  -2   4  21   13.58    1.11
  -2  -4  21   11.32    1.01
   2  -4 -21   13.61    1.05
   2  -4 -21   13.00    1.18
  -2   4  21   13.17    1.11
  -2  -4  20   21.05    1.45
  -2   4  20   20.43    1.32
  -2   4  20   24.12    1.53
  -2   4  20   21.30    1.45
   2  -4 -20   20.85    1.42
  -2  -4  19    4.33    0.74
  -2   4  19    5.94    0.85
  -2   4  19    5.99    0.73
  -2   4  19    4.20    0.75
   2  -4 -19    6.20    0.83
  -2   4  18  129.90    5.17
   2  -4 -18  133.15    5.12
  -2  -4  18  132.68    5.23
  -2  -4  18  132.22    4.98
  -2   4  18  140.67    5.24
  -2   4  18  133.23    4.97
   2  -4 -17   46.02    2.32
  -2  -4  17   42.89    2.18
  -2  -4  17   45.23    2.39
  -2   4  17   44.49    2.33
   2  -4 -17   43.06    4.58
  -2   4  17   46.69    2.18
  -2   4  16  104.19    4.03
  -2  -4  16  115.56    4.32
   2  -4 -16  105.22    4.24
  -2  -4  16  102.00    4.14
  -2  -4  16  104.15    4.35
  -2   4  16  104.41    4.28
   2  -4 -16   97.22    7.13
   2  -4 -15  256.72   11.86
   2  -4 -15  262.66   11.38
  -2   4  15  269.55    9.17
  -2  -4  15  282.50    9.48
   2  -4 -15  266.74    9.59
   2  -4 -15  259.77    9.39
  -2  -4  15  278.59    9.37
  -2  -4  15  283.48    9.61
  -2   4  15  267.92    9.45
   2  -4 -15  279.98   13.41
   2  -4 -15  260.00   11.32
   2  -4 -14  158.31    7.66
   2  -4 -14  155.23    8.17
  -2   4  14  157.79    5.75
   2  -4 -14  174.49    9.59
  -2   4  14  167.77    6.08
   2  -4 -14  146.89    7.53
  -2  -4  14  163.01    6.07
   2  -4 -14  166.89    6.07
  -2  -4  14  165.88    6.01
  -2  -4  14  165.48    6.16
   2   4 -13   33.33    2.85
   2  -4 -13   36.04    3.26
   2  -4 -13   34.95    2.88
   2  -4 -13   35.76    3.87
  -2   4  13   34.01    1.91
   2  -4 -13   37.98    1.97
  -2  -4  13   39.40    1.95
  -2  -4  13   35.31    2.02
  -2  -4  13   33.84    1.91
   2   4 -13   36.67    2.98
   2  -4 -13   32.17    2.80
   2  -4 -12   10.99    0.83
   2  -4 -12    9.33    0.92
  -2  -4  12   10.11    0.91
  -2  -4  12   11.26    1.03
   2  -4 -12   12.64    2.35
  -2  -4  12    7.20    1.21
  -2  -4  12   12.40    1.03
   2   4 -12   11.01    1.52
   2  -4 -12   10.19    1.47
   2  -4 -12   11.38    1.76
   2   4 -12   11.02    1.53
   2  -4 -12   12.64    1.62
   2   4 -12    7.55    1.44
   2   4 -11   24.17    2.23
   2  -4 -11   26.34    2.30
   2   4 -11   27.36    2.58
   2  -4 -11   29.58    2.74
  -2  -4  11   27.52    1.57
  -2  -4  11   28.23    1.66
  -2  -4  11   26.49    1.60
   2   4 -11   27.17    2.35
   2  -4 -11   22.03    2.13
  -2  -4  11   29.32    2.43
   2  -4 -11   27.96    3.22
  -2  -4  11   28.68    1.63
  -2  -4  10  243.50   10.22
   2  -4 -10  258.22   11.85
   2   4 -10  259.03   10.08
   2  -4 -10  258.48    9.98
   2   4 -10  270.49   10.14
   2  -4 -10  246.03    9.87
   2   4 -10  246.30   10.44
   2  -4 -10  244.36   10.50
  -2  -4  10  253.49    8.73
   2  -4  -9    5.63    1.49
  -2  -4   9    7.13    1.26
   2   4  -9    6.12    1.04
   2  -4  -9    7.80    1.12
  -2  -4   9    5.95    0.71
   2   4  -9    6.73    1.06
   2  -4  -9    7.10    1.07
   2   4  -9    4.95    1.03
   2  -4  -9    6.09    1.20
  -2  -4   8   52.97    2.40
  -2  -4   8   57.83    3.66
   2  -4  -8   46.48    4.01
   2   4  -8   59.93    3.60
   2  -4  -8   57.34    3.61
  -2  -4   7    8.11    0.75
   2  -4  -7    7.61    1.60
  -2  -4   7    7.54    1.26
   2   4  -7    8.17    1.20
   2  -4  -7    7.20    1.21
  -2  -4   6   65.56    2.69
   2  -4  -6   66.23    4.47
  -2  -4   6   65.74    3.95
   2   4  -6   61.37    3.54
   2  -4  -6   61.42    3.63
  -2  -4   5    7.41    0.70
   2   4  -5    5.49    0.93
   2  -4  -5    6.19    1.04
  -2  -4   5    6.01    1.19
   2  -4  -5    7.78    1.45
   2   4  -4   30.17    2.07
   2  -4  -4   29.23    2.13
  -2  -4   4   27.13    2.02
  -2   4   4   25.14    2.01
  -2  -4   4   30.20    2.49
   2  -4  -4   29.83    2.75
   2  -4  -3    6.49    1.33
   2  -4  -3    6.70    0.67
  -2   4   3    5.67    0.90
  -2  -4   3    6.08    0.95
   2   4  -3    7.77    0.98
   2  -4  -3    5.57    0.89
   2   4  -2   61.95    3.20
   2  -4  -2   65.91    3.30
   2  -4  -2   66.66    2.65
  -2   4   2   61.06    3.31
  -2  -4   2   65.57    3.36
   2  -4  -2   69.78    4.20
   2   4  -1  246.31    9.01
   2  -4  -1  241.85    9.05
   2  -4  -1  250.27    8.31
  -2   4   1  249.60    9.28
  -2  -4   1  248.82    9.23
  -2  -4   1  248.62   10.00
   2  -4  -1  254.23   10.27
   2  -4   0  246.46    8.92
   2   4   0  240.81    8.85
  -2  -4   0  260.34    9.22
  -2   4   0  240.04    9.11
  -2  -4   0  248.13    9.90
   2  -4   0  242.86    9.97
   2  -4   0  241.39    8.17
  -2  -4  -1    3.83    1.01
   2  -4   1    4.66    1.10
   2  -4   1    5.58    0.56
   2   4   1    3.79    0.65
   2  -4   1    4.23    0.71
  -2  -4  -1    4.13    0.78
  -2   4  -1    4.13    0.81
   2   4   2  948.82   31.04
   2  -4   2  961.76   31.10
  -2  -4  -2  961.08   31.46
  -2  -4  -2  971.90   32.30
  -2   4  -2  981.31   31.49
   2   4   3  472.70   16.69
   2  -4   3  496.74   16.78
  -2   4  -3  513.92   17.23
  -2  -4  -3  508.71   17.84
  -2  -4  -3  507.50   17.24
   2   4   4   62.49    3.16
   2  -4   4   58.72    3.10
  -2  -4  -4   67.21    3.91
  -2  -4  -5 2749.29   87.10
  -2  -4  -6  750.13   25.56
  -2  -4  -7  232.08    9.30
  -2   4  -8    0.24    0.66
  -2  -4  -8    0.72    0.76
  -2   4  -8    0.24    0.61
  -2  -4  -8    1.42    0.72
  -2  -4  -8    0.75    0.35
  -2  -4  -8    0.51    0.56
  -2  -4  -9   37.68    1.84
  -2  -4  -9   32.70    2.40
  -2   4  -9   35.92    3.09
  -2  -4  -9   26.10    2.70
  -2   4  -9   31.85    2.93
  -2  -4  -9   34.13    3.01
   2  -4  10    2.50    0.48
  -2   4 -10    2.25    0.93
  -2  -4 -10    3.91    1.14
  -2   4 -10    1.70    0.94
  -2  -4 -10    3.67    1.18
  -2  -4 -10    2.07    0.46
   2  -4  10    2.50    0.49
   2  -4  10    3.05    0.51
   2  -4  10    2.72    0.80
   2   4  10    1.94    0.73
  -2  -4 -10    1.59    0.45
  -2  -4 -11  348.08   11.06
  -2   4 -11  318.58   13.78
  -2  -4 -11  311.72   13.68
  -2  -4 -11  326.74   11.27
  -2   4 -11  325.60   11.27
   2  -4  11  339.64   11.06
  -2   4 -11  317.69   13.76
  -2  -4 -11  314.60   13.67
  -2  -4 -11  341.32   10.95
   2  -4  11  334.53   12.89
   2   4  11  322.05   12.80
   2  -4  11  339.94   11.15
   2   4  11  322.62   11.00
   2  -4  11  334.24   11.19
  -2   4 -12  140.53    7.76
  -2  -4 -12  135.88    7.63
  -2   4 -12  142.97    5.49
  -2  -4 -12  148.51    5.52
  -2  -4 -12  150.39    5.27
   2  -4  12  145.67    5.24
  -2   4 -12  133.82    7.61
  -2  -4 -12  145.33    7.80
  -2  -4 -12  151.77    5.14
   2  -4  12  142.58    6.91
   2   4  12  147.21    6.97
   2  -4  12  128.69    5.32
   2   4  12  140.82    5.24
   2  -4  12  152.18    5.40
   2  -4  13  282.51    9.37
   2  -4  13  273.45    9.57
   2   4  13  276.40    9.40
   2   4  13  290.36    9.34
  -2  -4 -13  255.36   12.20
  -2  -4 -13  258.88   12.26
   2  -4  13  263.00   11.26
  -2   4 -13  279.72    9.70
  -2  -4 -13  271.53    9.66
  -2   4 -14   59.39    2.87
  -2  -4 -14   56.78    2.82
  -2  -4 -14   53.26    4.50
   2   4  14   58.62    2.62
   2  -4  14   61.84    2.81
   2   4  14   60.73    2.57
   2  -4  14   57.28    3.96
   2  -4  14   60.74    2.59
  -2  -4 -14   54.42    4.55
   2   4  15    3.29    0.56
   2  -4  15    2.48    0.58
   2  -4  15    1.95    0.49
   2   4  15    1.66    0.46
  -2  -4 -15    2.34    0.52
  -2   4 -15    2.04    0.61
  -2  -4 -15    2.36    0.63
   2   4  15    2.14    0.56
   2   4  16    6.78    0.73
   2  -4  16    6.94    0.75
  -2  -4 -16    6.69    0.73
  -2   4 -16    7.36    0.91
  -2  -4 -16    6.29    0.86
   2   4  16    8.09    0.79
   2  -4  16    9.82    0.99
   2   4  16    6.90    0.78
   2   4  17    0.74    0.41
   2  -4  17    0.92    0.49
   2   4  17    0.65    0.42
   2  -4  17    0.06    0.37
  -2  -4 -17    0.87    0.42
  -2   4 -17    0.46    0.47
  -2  -4 -17    0.36    0.45
   2   4  17    1.20    0.49
  -2  -4 -18   12.66    0.90
   2   4  18   10.26    0.93
  -2   4 -18    9.75    1.04
   2   4  18   11.51    1.01
   2   4  18   12.47    0.96
   2  -4  18   13.19    1.12
   2  -4  19   28.53    1.64
   2   4  19   24.03    1.43
  -2  -4 -19   27.11    1.34
   2   4  19   25.51    1.51
   2   4  19   26.62    1.44
   2   4  20  154.72    5.57
   2   4  21    0.44    0.45
   2   4  22   19.58    1.13
  -2  -4 -23  103.69    3.62
   2   4  23  114.09    3.84
   2  -4  24    0.47    0.26
   2   4  24    0.67    0.25
   2   4  24    0.26    0.23
   2   4  25    0.16    0.15
   2  -4  25    0.17    0.15
  -2   5  25    2.05    0.23
  -2  -5  24   29.57    1.27
  -2   5  24   30.91    1.33
  -2  -5  23    3.77    0.46
  -2   5  23    4.52    0.50
   2  -5 -22    7.30    0.66
  -2   5  22    8.38    0.63
  -2   5  22    7.31    0.70
   2  -5 -21    5.73    0.67
  -2   5  21    6.42    0.60
  -2   5  21    6.62    0.72
  -2  -5  21    4.66    0.65
  -2  -5  21    5.61    0.53
   2  -5 -20   17.90    1.26
  -2   5  20   17.62    1.09
  -2   5  20   19.58    1.28
  -2  -5  20   21.71    1.38
   2  -5 -20   19.67    1.33
  -2   5  20   18.42    1.19
   2  -5 -19    0.24    0.49
  -2   5  19    0.21    0.36
  -2   5  19   -0.07    0.45
  -2  -5  19   -0.08    0.49
   2  -5 -19   -0.05    0.33
  -2  -5  19    0.25    0.38
  -2   5  19   -0.40    0.42
   2  -5 -19    0.24    0.49
  -2   5  18   13.27    1.10
  -2   5  18   13.89    0.99
   2  -5 -18   12.59    1.17
  -2  -5  18   15.97    1.28
   2  -5 -18   14.94    1.23
  -2   5  18   13.20    1.09
  -2   5  17  369.61   12.27
  -2   5  17  350.86   11.96
   2  -5 -17  370.83   12.47
  -2  -5  17  370.80   12.23
  -2  -5  17  374.50   12.46
   2  -5 -17  381.84   12.51
  -2   5  17  346.51   12.17
  -2  -5  16    4.34    0.83
  -2  -5  16    4.68    0.73
   2  -5 -16    4.50    0.81
   2  -5 -16    5.79    0.87
  -2   5  16    4.32    0.58
  -2   5  16    4.33    0.71
  -2   5  15  195.93    7.12
   2  -5 -15  204.31    7.42
  -2  -5  15  204.55    7.20
  -2  -5  15  199.40    7.34
   2  -5 -15  189.21   10.53
   2  -5 -15  192.38    7.31
   2  -5 -14   62.63    3.00
   2  -5 -14   65.11    3.06
  -2   5  14   59.21    2.77
   2  -5 -14   63.25    2.59
  -2  -5  14   61.56    2.86
  -2  -5  14   60.86    2.97
   2  -5 -14   54.20    4.97
   2  -5 -13   97.72    4.02
   2  -5 -13   94.70    4.06
   2  -5 -13   88.91    3.54
  -2   5  13   89.16    3.72
   2  -5 -13   93.95    3.59
  -2  -5  13   90.07    3.95
  -2  -5  13   95.37    3.88
   2  -5 -13   94.64    6.59
   2  -5 -12  268.94    9.53
   2  -5 -12  280.41    9.65
   2  -5 -12  282.01    9.18
  -2   5  12  265.80    9.28
   2  -5 -12  280.16    9.19
  -2  -5  12  270.47    9.44
  -2  -5  12  270.33    9.58
  -2  -5  12  241.72   10.75
   2  -5 -12  253.49   12.67
   2  -5 -11    7.76    1.85
  -2  -5  11    9.02    1.40
   2  -5 -11    4.82    0.80
   2  -5 -11    6.12    0.80
  -2  -5  11    5.18    0.76
  -2  -5  11    5.76    0.75
   2  -5 -11    5.21    0.63
  -2  -5  10    8.85    1.46
   2  -5 -10    6.67    1.63
   2  -5 -10    6.92    0.89
   2  -5 -10    7.97    0.84
  -2  -5  10    7.75    0.90
  -2  -5  10    8.98    0.89
   2  -5 -10    6.13    0.68
  -2  -5   9    8.04    0.85
   2  -5  -9    7.31    0.76
  -2  -5   9    7.35    0.79
   2  -5  -9    8.81    0.78
   2  -5  -9    7.22    0.83
  -2  -5   9    9.79    1.57
   2  -5  -9    7.02    1.65
   2  -5  -8   32.50    3.28
  -2  -5   8   31.89    2.85
   2  -5  -8   32.95    1.67
  -2  -5   8   31.89    1.75
  -2  -5   8   31.92    1.72
   2  -5  -7   55.47    2.61
  -2  -5   7   54.01    2.43
   2  -5  -7   58.31    4.38
  -2  -5   7   52.94    3.79
   2  -5  -6   10.36    0.97
  -2  -5   6   11.57    0.90
  -2  -5   6    9.74    1.62
   2  -5  -6   12.36    1.98
  -2  -5   5   99.61    3.80
   2  -5  -5   99.35    3.98
   2  -5  -5  103.03    5.88
  -2  -5   5  102.14    5.61
   2  -5  -4  265.02    9.02
  -2  -5   4  258.60    8.80
   2  -5  -4  266.69   11.20
  -2  -5   4  268.02   11.03
  -2  -5   3   22.96    1.26
   2  -5  -3   23.22    1.41
   2  -5  -3   22.89    2.43
   2  -5  -2   28.24    1.57
  -2  -5   2   27.79    1.42
   2  -5  -2   29.62    2.65
  -2  -5   2   28.45    2.64
   2  -5  -1   48.48    2.25
   2  -5  -1   49.61    3.48
  -2  -5   1   51.09    3.61
   2  -5   0  160.92    5.82
   2  -5   0  165.94    7.46
  -2  -5   0  165.43    7.70
   2  -5   1   28.01    1.53
  -2  -5  -1   29.96    2.68
   2  -5   2  218.00    7.55
  -2  -5  -2  230.63    9.62
   2  -5   3  224.37    7.70
  -2  -5  -3  234.00    9.78
   2  -5   4  145.70    5.21
  -2  -5  -4  150.88    7.22
  -2  -5  -5  733.08   25.46
  -2  -5  -6   43.09    2.06
  -2  -5  -6   48.39    3.39
   2  -5   6   48.11    2.12
   2  -5   7   88.43    3.40
   2  -5   7   86.28    3.36
  -2  -5  -7   83.06    3.38
  -2  -5  -7   90.00    3.40
  -2  -5  -7   78.34    4.64
  -2  -5  -8   61.24    3.78
   2  -5   8   59.50    2.54
   2  -5   8   56.71    2.66
  -2  -5  -8   63.63    2.60
   2  -5   8   62.63    2.68
   2  -5   8   58.43    2.56
  -2  -5  -8   61.90    2.61
   2  -5   8   62.61    2.59
   2  -5   9    7.84    0.80
  -2  -5  -9    6.89    0.70
   2  -5   9    5.54    0.63
   2  -5   9    6.51    0.74
   2  -5   9    6.12    0.67
  -2  -5  -9    5.56    0.66
   2  -5   9    5.33    0.65
   2  -5  10    0.64    0.42
  -2  -5 -10    0.68    0.38
   2  -5  10    1.51    0.43
   2  -5  10    1.12    0.44
  -2  -5 -10    1.18    0.41
   2  -5  11  140.27    5.26
  -2  -5 -11  151.91    5.24
   2  -5  11  141.04    5.15
  -2  -5 -11  144.94    5.23
   2  -5  11  145.19    5.32
  -2  -5 -11  146.51    5.31
   2  -5  12   71.19    2.89
   2  -5  12   69.60    2.94
  -2  -5 -12   67.80    2.82
   2   5  12   68.23    2.78
   2  -5  13  255.04    8.51
   2   5  13  249.89    8.43
   2   5  13  247.07    8.32
  -2  -5 -13  240.91    8.32
  -2  -5 -13  248.09    8.52
   2  -5  13  244.60    8.37
   2  -5  14   57.25    2.56
   2   5  14   58.91    2.46
   2   5  14   56.28    2.53
  -2  -5 -14   58.81    2.61
   2  -5  14   59.43    2.46
   2   5  15   10.18    0.88
   2   5  15   10.29    0.84
  -2  -5 -15   10.32    0.91
   2   5  16   17.09    1.14
   2   5  16   17.41    1.08
  -2  -5 -16   15.93    1.13
  -2  -5 -17    4.23    0.61
   2   5  17    3.74    0.54
   2   5  17    4.09    0.60
   2   5  18  142.08    5.12
  -2  -5 -18  142.30    5.06
   2   5  19   16.54    1.07
  -2  -5 -19   17.93    1.03
  -2  -5 -20   18.95    0.98
   2   5  20   17.43    1.05
   2   5  21    0.74    0.30
  -2  -5 -21    1.15    0.36
   2   5  22   43.82    1.81
  -2  -5 -22   47.66    1.81
   2  -5  23   12.58    0.75
   2  -5  23   11.50    0.71
   2   5  24    8.23    0.45
   2   5  24    9.22    0.47
   2  -5  24    9.18    0.49
  -2  -6  23    2.19    0.30
  -2   6  22    0.16    0.20
  -2  -6  22    0.04    0.26
  -2  -6  21    6.07    0.62
   2  -6 -21    5.93    0.56
  -2   6  21    5.89    0.53
  -2  -6  21    5.30    0.45
  -2  -6  20    0.11    0.37
   2  -6 -20    0.11    0.34
  -2   6  20    0.18    0.29
  -2  -6  20    0.32    0.31
  -2  -6  19    8.17    0.74
  -2   6  19    8.87    0.74
   2  -6 -19    8.43    0.85
  -2  -6  19    7.68    0.83
   2  -6 -19    8.60    0.68
  -2   6  18    0.85    0.38
   2  -6 -18    1.40    0.52
  -2  -6  18    1.33    0.55
   2  -6 -18    0.15    0.34
  -2  -6  18    0.74    0.45
  -2   6  17   22.53    1.37
   2  -6 -17   23.92    1.58
  -2  -6  17   23.26    1.54
  -2  -6  17   22.85    1.40
   2  -6 -17   23.90    1.38
  -2   6  16   70.11    2.95
   2  -6 -16   67.87    2.94
  -2  -6  16   70.13    3.02
  -2  -6  16   73.53    3.22
   2  -6 -16   67.30    3.22
   2  -6 -15  217.75    7.59
   2  -6 -15  192.81    6.90
  -2   6  15  199.27    7.11
   2  -6 -15  201.73    6.93
  -2  -6  15  211.24    7.48
   2  -6 -15  205.91    7.20
  -2  -6  15  209.96    7.31
   2  -6 -14  192.07    6.85
   2  -6 -14  191.08    6.75
  -2  -6  14  196.89    7.08
   2  -6 -14  196.33    7.00
   2  -6 -14  201.04    6.78
  -2  -6  14  190.75    7.20
   2  -6 -14  205.31    7.38
   2  -6 -13   37.58    1.91
   2  -6 -13   37.54    1.83
   2  -6 -13   35.41    1.97
   2  -6 -13   35.55    1.94
  -2  -6  13   36.24    2.01
   2  -6 -13   36.42    1.82
   2  -6 -13   38.29    2.23
   2  -6 -12  162.34    6.01
   2  -6 -12  165.47    5.91
   2  -6 -12  162.16    6.36
   2  -6 -12  154.71    8.71
   2  -6 -12  173.16    5.93
   2  -6 -12  161.80    6.06
  -2  -6  12  164.96    6.15
   2  -6 -11   59.76    2.97
   2  -6 -11   59.13    2.60
   2  -6 -11   58.62    2.69
  -2  -6  11   53.38    3.91
   2  -6 -11   55.18    4.58
   2  -6 -11   60.34    2.73
  -2  -6  11   58.18    2.76
   2  -6 -10  297.85    9.87
   2  -6 -10  285.75    9.96
  -2  -6  10  289.55   10.16
   2  -6 -10  297.06   10.01
  -2  -6  10  274.64   11.99
   2  -6 -10  289.49   12.99
   2  -6  -9    3.16    0.63
   2  -6  -9    2.29    0.51
   2  -6  -9    2.50    0.49
  -2  -6   9    2.60    0.64
   2  -6  -9    2.32    0.57
  -2  -6   9    3.77    1.15
   2  -6  -9    2.34    1.06
   2  -6  -8  123.55    4.53
   2  -6  -8  115.88    4.58
   2  -6  -8  113.73    4.35
  -2  -6   8  124.66    4.77
   2  -6  -8  115.02    4.56
  -2  -6   8  123.77    4.71
   2  -6  -8  104.49    6.51
  -2  -6   8  118.76    6.53
  -2  -6   7    2.22    0.98
   2  -6  -7    3.01    1.07
   2  -6  -7    2.33    0.48
   2  -6  -7    2.54    0.55
   2  -6  -7    3.72    0.58
   2  -6  -7    2.30    0.66
  -2  -6   7    2.80    0.58
   2  -6  -7    3.09    0.63
  -2  -6   7    3.09    0.62
   2  -6  -6   45.02    3.64
  -2  -6   6   46.77    3.69
   2  -6  -6   42.35    2.01
   2  -6  -6   44.58    2.12
   2  -6  -6   44.75    2.20
   2  -6  -6   44.13    2.32
   2  -6  -6   41.73    2.13
  -2  -6   6   43.76    2.21
  -2  -6   6   41.63    2.20
   2  -6  -5  180.64    8.62
  -2  -6   5  181.04    8.83
   2  -6  -5  182.85    6.48
   2  -6  -5  201.81    6.92
   2  -6  -5  181.52    6.56
   2  -6  -5  184.67    6.67
   2  -6  -5  177.52    6.58
  -2  -6   5  185.15    6.68
  -2  -6   5  191.09    6.72
  -2  -6   4   20.31    1.37
   2  -6  -4   19.54    1.43
  -2  -6   4   21.03    1.25
  -2  -6   4   18.87    1.10
   2  -6  -4   22.42    1.33
   2  -6  -4   20.97    1.27
   2  -6  -4   18.69    2.17
  -2  -6   4   23.15    2.61
   2  -6  -4   22.99    1.39
  -2  -6   4   21.58    1.39
  -2  -6   3   16.76    1.19
   2  -6  -3   16.71    1.27
  -2  -6   3   17.97    1.12
  -2  -6   3   18.56    1.23
   2  -6  -3   15.43    1.19
   2  -6  -3   17.99    1.19
   2  -6  -3   15.64    1.10
   2  -6  -3   16.84    2.01
  -2  -6   3   15.65    1.16
   2  -6  -3   15.99    1.14
  -2  -6   2    6.87    0.74
   2  -6  -2    6.62    0.79
  -2  -6   2    6.05    0.63
  -2  -6   2    7.35    0.70
  -2  -6   2    5.68    0.69
   2  -6  -2    6.75    0.77
   2  -6  -2    6.55    0.70
   2  -6  -2    6.06    1.24
  -2  -6   2    8.14    1.59
   2  -6  -2    6.21    0.71
  -2  -6   2    6.04    0.71
  -2  -6   1   10.63    0.90
  -2  -6   1    9.58    0.80
   2  -6  -1   10.07    1.00
  -2  -6   1    9.90    0.82
  -2  -6   1   10.07    0.88
   2  -6  -1   11.43    0.96
   2  -6  -1   10.24    0.88
  -2  -6   1   11.17    0.89
   2  -6  -1    9.88    0.85
  -2  -6   1    8.10    1.60
  -2  -6   1   10.74    0.90
   2  -6  -1   10.24    0.91
  -2  -6   0  115.12    4.45
  -2  -6   0  122.83    4.42
   2  -6   0  121.63    4.64
  -2  -6   0  115.67    4.32
  -2  -6   0  124.91    4.51
   2  -6   0  116.09    4.55
   2  -6   0  118.38    4.44
  -2  -6   0  120.09    4.47
   2  -6   0  119.52    4.44
  -2  -6   0  108.07    6.41
  -2  -6   0  117.86    4.46
   2  -6   0  119.75    4.48
  -2  -6  -1    2.88    0.49
  -2  -6  -1    2.82    0.50
   2  -6   1    2.13    0.52
  -2  -6  -1    2.55    0.45
  -2  -6  -1    2.33    0.49
   2  -6   1    2.12    0.50
   2  -6   1    2.64    0.52
  -2  -6  -1    2.20    0.54
   2  -6   1    2.43    0.53
  -2  -6  -1    2.47    1.03
   2  -6   1    2.15    0.48
  -2  -6  -1    1.57    0.43
  -2  -6  -2   34.11    3.09
   2  -6   2   35.84    1.83
  -2  -6  -2   33.96    1.71
   2  -6   2   33.92    1.74
   2  -6   2   35.75    1.70
  -2  -6  -2   32.59    1.58
  -2  -6  -2   34.07    1.73
   2  -6   2   34.78    1.85
  -2  -6  -2   35.12    1.73
  -2  -6  -2   33.51    1.74
   2  -6   2   34.56    1.81
   2  -6   2   34.13    1.75
  -2  -6  -2   33.98    1.81
  -2  -6  -2   31.74    1.68
   2  -6   3  220.26    7.42
   2  -6   3  224.25    7.69
   2  -6   3  218.95    7.63
  -2  -6  -3  220.29    7.53
   2  -6   3  210.97    7.62
   2  -6   3  222.44    7.55
  -2  -6  -3  217.54    7.66
   2  -6   3  212.90    7.51
  -2  -6  -3  213.28    7.46
  -2  -6  -3  221.70    9.90
  -2  -6  -3  219.31    7.47
   2  -6   4  112.91    4.31
  -2  -6  -4  115.08    6.11
   2  -6   4  112.81    4.18
   2  -6   4  114.04    4.27
  -2  -6  -4  108.79    4.16
   2  -6   4  109.56    4.22
  -2  -6  -4  109.22    4.08
   2  -6   4  107.96    4.15
  -2  -6  -4  107.21    4.16
  -2  -6  -4  108.31    4.16
   2  -6   4  106.98    4.18
   2  -6   4  105.65    4.01
   2  -6   5  174.67    6.34
   2  -6   5  182.20    6.67
   2  -6   5  197.99    6.67
  -2  -6  -5  193.35    6.59
   2  -6   5  189.56    6.62
   2  -6   5  195.62    6.63
   2  -6   5  178.09    6.50
  -2  -6  -5  193.80    8.70
  -2  -6  -5  192.64    6.58
   2  -6   5  177.28    6.49
   2  -6   6    3.09    0.56
  -2  -6  -6    4.20    0.60
   2  -6   6    4.20    0.66
  -2  -6  -6    2.19    0.95
   2  -6   6    3.65    0.62
  -2  -6  -6    2.79    0.52
  -2  -6  -7  200.14    7.12
   2  -6   7  203.56    7.12
  -2  -6  -7  194.57    8.94
   2  -6   7  216.32    7.31
   2  -6   7  202.97    7.13
   2  -6   7  200.53    7.24
  -2  -6  -8  352.91   11.75
   2  -6   8  360.55   11.74
   2  -6   8  352.42   11.89
   2  -6   8  362.39   11.76
   2  -6   8  332.38   11.69
   2  -6   8  362.72   11.89
  -2  -6  -9 1137.35   35.25
  -2  -6  -9 1102.07   35.27
   2  -6   9 1126.41   35.23
   2  -6   9 1093.68   35.21
   2  -6   9 1126.46   35.38
  -2  -6  -9 1120.04   35.30
  -2  -6 -10   10.22    0.92
  -2  -6 -10   12.07    0.99
   2  -6  10    9.54    0.87
  -2  -6 -10   11.16    1.01
   2  -6  10   12.08    1.02
  -2  -6 -10   12.37    1.01
  -2  -6 -11   37.28    1.87
  -2  -6 -11   37.28    1.94
   2  -6  11   35.38    1.79
   2  -6  11   40.54    1.99
   2  -6  11   35.70    1.90
  -2  -6 -12    1.26    0.50
  -2  -6 -12    0.94    0.43
   2  -6  12    0.68    0.44
   2  -6  12    1.52    0.48
   2  -6  13    8.76    0.86
  -2  -6 -13    9.22    0.79
  -2  -6 -13   10.08    0.93
   2  -6  13    9.65    0.84
  -2  -6 -14    1.90    0.44
   2  -6  14    1.87    0.45
  -2  -6 -14    1.44    0.51
   2  -6  15    0.51    0.33
  -2  -6 -15    0.56    0.45
  -2  -6 -16    1.26    0.47
  -2  -6 -17   20.13    1.19
  -2  -6 -17   21.18    1.34
  -2  -6 -18   10.41    0.78
  -2  -6 -18    9.61    0.86
  -2  -6 -19    3.39    0.51
  -2  -6 -19    2.97    0.44
  -2  -6 -20   64.68    2.43
  -2  -6 -20   62.03    2.27
  -2  -6 -21   45.79    1.73
   2  -6  22    3.03    0.35
  -2  -7  22    0.41    0.14
  -2  -7  21    8.10    0.55
  -2  -7  20    2.36    0.32
  -2  -7  20    3.20    0.43
   2  -7 -19   55.55    2.14
  -2  -7  19   62.68    2.34
   2  -7 -19   62.14    2.48
  -2  -7  19   64.58    2.48
   2  -7 -18    6.32    0.54
   2  -7 -18    7.07    0.73
  -2  -7  18    7.18    0.65
   2  -7 -17   21.46    1.15
  -2  -7  17   20.38    1.18
   2  -7 -17   20.79    1.37
  -2  -7  17   21.80    1.26
   2  -7 -16    7.32    0.85
   2  -7 -16    7.85    0.71
  -2  -7  16    7.00    0.73
  -2  -7  16    6.42    0.73
   2  -7 -16    6.26    0.57
  -2  -7  15   44.47    2.08
   2  -7 -15   37.78    1.75
   2  -7 -15   40.15    2.19
   2  -7 -15   37.03    1.75
   2  -7 -15   41.50    1.94
  -2  -7  15   43.20    2.02
   2  -7 -14   37.34    1.94
  -2  -7  14   42.37    2.05
   2  -7 -14   41.37    1.85
   2  -7 -14   40.51    2.23
   2  -7 -14   39.29    1.84
  -2  -7  14   37.06    2.06
   2  -7 -13   46.79    2.31
  -2  -7  13   51.28    2.41
   2  -7 -13   48.47    2.25
   2  -7 -13   50.59    2.24
   2  -7 -13   49.15    2.62
   2  -7 -13   51.47    2.25
  -2  -7  13   52.56    2.51
   2  -7 -12  290.75    9.99
  -2  -7  12  288.23   10.05
   2  -7 -12  290.41    9.92
   2  -7 -12  285.31    9.82
   2  -7 -12  299.37   10.39
   2  -7 -12  302.90    9.86
  -2  -7  12  297.14   10.17
  -2  -7  11    2.23    0.63
   2  -7 -11    1.70    0.53
   2  -7 -11    1.09    0.49
   2  -7 -11    1.07    0.50
   2  -7 -11    1.63    0.68
   2  -7 -11    1.62    0.54
  -2  -7  11    1.71    0.57
   2  -7 -10   30.67    1.76
   2  -7 -10   31.61    1.79
   2  -7 -10   30.55    1.71
   2  -7 -10   33.01    1.76
  -2  -7  10   33.19    1.90
   2  -7 -10   30.32    1.58
  -2  -7   9   19.64    2.37
   2  -7  -9   18.97    1.19
  -2  -7   9   17.55    1.36
   2  -7  -9   20.58    1.38
   2  -7  -9   19.39    1.31
  -2  -7   9   19.30    1.41
   2  -7  -9   19.39    1.34
  -2  -7   8   82.76    5.34
   2  -7  -8   87.75    3.46
  -2  -7   8   89.55    3.73
  -2  -7   8   79.69    3.29
   2  -7  -8   87.94    3.68
   2  -7  -8   91.64    3.61
   2  -7  -8   90.04    3.67
  -2  -7   8   95.28    3.77
  -2  -7   8   90.63    3.73
   2  -7  -8   76.54    3.78
   2  -7  -7  108.02    4.50
  -2  -7   7  101.27    3.92
   2  -7  -7   99.45    4.22
   2  -7  -7   99.92    4.12
   2  -7  -7  108.79    4.06
  -2  -7   7   93.68    6.02
  -2  -7   7  108.57    4.29
   2  -7  -7  110.97    4.24
  -2  -7   7  109.44    4.30
  -2  -7   6   66.91    2.74
  -2  -7   6   72.59    4.93
   2  -7  -6   68.92    2.91
   2  -7  -6   70.13    3.28
  -2  -7   6   66.95    2.81
   2  -7  -6   67.68    3.07
   2  -7  -6   70.26    3.01
  -2  -7   6   69.37    3.10
   2  -7  -6   67.15    3.03
  -2  -7   6   70.28    3.09
  -2  -7   5   53.15    2.34
  -2  -7   5   50.24    4.10
   2  -7  -5   54.62    2.47
  -2  -7   5   57.50    2.63
   2  -7  -5   56.84    2.80
  -2  -7   5   52.21    2.38
   2  -7  -5   53.64    2.62
   2  -7  -5   55.80    2.56
   2  -7  -5   56.00    2.58
  -2  -7   5   55.69    2.64
  -2  -7   5   53.01    2.58
  -2  -7   4   28.87    1.55
  -2  -7   4   27.66    2.93
  -2  -7   4   30.98    1.75
   2  -7  -4   30.89    1.93
  -2  -7   4   30.52    1.74
  -2  -7   4   28.15    1.58
   2  -7  -4   28.28    1.67
  -2  -7   4   30.51    1.75
   2  -7  -4   30.82    1.73
   2  -7  -4   27.68    1.61
  -2  -7   3  149.58    5.49
   2  -7  -3  151.75    5.76
  -2  -7   3  147.62    5.36
  -2  -7   3  147.94    5.35
  -2  -7   3  156.76    5.58
  -2  -7   3  143.88    5.36
   2  -7  -3  151.80    5.45
  -2  -7   3  139.77    5.25
  -2  -7   3  148.44    5.55
   2  -7  -3  146.23    5.49
  -2  -7   2   64.25    2.76
   2  -7  -2   64.49    3.00
  -2  -7   2   59.16    2.53
  -2  -7   2   59.50    2.62
  -2  -7   2   59.67    2.66
  -2  -7   2   66.14    2.81
  -2  -7   2   57.88    2.65
   2  -7  -2   65.62    2.90
   2  -7  -2   63.97    2.75
  -2  -7   2   60.85    2.63
  -2  -7   2   58.83    4.52
  -2  -7   2   60.00    2.77
   2  -7  -2   64.14    2.81
  -2  -7   1    8.13    0.81
   2  -7  -1    6.82    0.88
  -2  -7   1    7.59    0.71
  -2  -7   1    8.69    0.85
  -2  -7   1    7.41    0.75
  -2  -7   1    8.00    0.83
  -2  -7   1    8.71    0.83
   2  -7  -1    8.20    0.86
   2  -7  -1    7.48    0.87
   2  -7  -1    8.46    0.87
  -2  -7   1    7.13    0.76
  -2  -7   1    7.48    1.62
  -2  -7   1    7.82    0.82
   2  -7  -1    6.89    0.81
   2  -7   0    0.83    0.50
  -2  -7   0    0.62    0.38
  -2  -7   0    0.73    0.33
  -2  -7   0    0.47    0.45
  -2  -7   0    1.39    0.48
  -2  -7   0    0.47    0.40
   2  -7   0    1.13    0.53
  -2  -7   0    1.33    0.42
   2  -7   0    0.86    0.48
  -2  -7   0    0.66    0.43
   2  -7   0    0.39    0.42
   2  -7   0    0.86    0.48
  -2  -7   0    0.60    0.41
  -2  -7   0    0.31    0.85
  -2  -7   0    0.82    0.39
  -2  -7  -1  110.12    6.66
   2  -7   1  124.57    4.72
  -2  -7  -1  126.88    4.63
   2  -7   1  123.02    4.65
   2  -7   1  130.70    4.59
  -2  -7  -1  114.90    4.43
  -2  -7  -1  118.60    4.64
   2  -7   1  124.22    4.73
  -2  -7  -1  115.43    4.42
  -2  -7  -1  125.70    4.60
   2  -7   1  118.19    4.78
  -2  -7  -1  122.87    4.52
   2  -7   1  122.82    4.73
  -2  -7  -1  121.07    4.60
   2  -7   1  124.08    4.64
  -2  -7  -1  119.55    4.63
  -2  -7  -1  117.77    4.52
  -2  -7  -2    4.96    0.63
   2  -7   2    5.63    0.81
  -2  -7  -2    6.83    0.79
   2  -7   2    5.85    0.77
  -2  -7  -2    5.19    0.60
  -2  -7  -2    5.27    0.65
  -2  -7  -2    5.79    0.70
   2  -7   2    5.77    0.77
  -2  -7  -2    5.42    0.72
   2  -7   2    5.44    0.75
  -2  -7  -2    5.98    0.70
   2  -7   2    5.55    0.74
  -2  -7  -2    5.67    1.42
   2  -7   2    6.00    0.77
  -2  -7  -2    5.58    0.65
   2  -7   3   15.43    1.18
  -2  -7  -3   15.46    0.99
  -2  -7  -3   16.10    1.11
   2  -7   3   14.93    1.17
  -2  -7  -3   17.26    1.19
   2  -7   3   14.79    1.19
   2  -7   3   16.47    1.18
  -2  -7  -3   16.94    1.23
   2  -7   3   16.21    1.23
  -2  -7  -3   15.70    1.10
   2  -7   3   15.27    1.15
  -2  -7  -3   18.94    2.32
   2  -7   3   15.09    1.12
  -2  -7  -3   17.40    1.15
   2  -7   4   17.22    1.20
  -2  -7  -4   16.05    1.14
   2  -7   4   15.96    1.19
  -2  -7  -4   16.70    1.28
   2  -7   4   18.57    1.29
   2  -7   4   16.29    1.24
   2  -7   4   17.36    1.25
  -2  -7  -4   17.20    1.17
   2  -7   4   16.31    1.18
  -2  -7  -4   17.12    1.18
   2  -7   4   16.44    1.20
   2  -7   5   41.76    2.04
  -2  -7  -5   48.99    2.23
  -2  -7  -5   46.53    2.26
   2  -7   5   46.43    2.29
  -2  -7  -5   47.32    2.37
   2  -7   5   46.63    2.27
   2  -7   5   49.28    2.29
  -2  -7  -5   45.64    2.20
   2  -7   5   42.99    2.14
  -2  -7  -5   45.93    2.19
  -2  -7  -5   49.45    3.73
   2  -7   6  689.32   22.26
   2  -7   6  704.92   22.22
  -2  -7  -6  702.44   22.37
  -2  -7  -6  679.73   22.15
   2  -7   6  700.13   22.31
  -2  -7  -6  686.16   22.13
   2  -7   6  690.86   22.18
  -2  -7  -6  673.44   22.17
  -2  -7  -6  658.29   24.43
  -2  -7  -6  696.81   22.18
  -2  -7  -6  690.97   22.22
   2  -7   7   23.70    1.49
   2  -7   7   24.20    1.48
   2  -7   7   24.21    1.53
   2  -7   7   23.99    1.53
  -2  -7  -7   26.11    1.66
  -2  -7  -7   24.21    1.46
  -2  -7  -7   23.22    1.49
  -2  -7  -7   26.55    1.48
  -2  -7  -7   24.44    1.51
  -2  -7  -7   23.26    1.48
   2  -7   7   24.95    1.47
   2  -7   7   23.69    1.49
   2  -7   8   92.34    3.64
   2  -7   8   93.77    3.66
   2  -7   8   89.83    3.74
  -2  -7  -8   80.92    3.79
   2  -7   8   87.90    3.72
  -2  -7  -8   90.76    3.74
  -2  -7  -8   92.85    3.67
  -2  -7  -8   97.07    3.74
  -2  -7  -8   98.70    3.77
   2  -7   8   91.10    3.71
   2  -7   8   92.67    3.66
  -2  -7  -9   15.74    1.24
   2  -7   9   17.91    1.16
   2  -7   9   17.54    1.18
   2  -7   9   19.44    1.31
  -2  -7  -9   18.36    1.28
  -2  -7  -9   18.33    1.25
   2  -7   9   18.66    1.29
   2  -7  10  157.25    5.55
   2  -7  10  143.07    5.35
   2  -7  10  147.14    5.56
  -2  -7 -10  149.92    5.43
   2  -7  10  152.10    5.51
  -2  -7 -11    1.83    0.51
   2  -7  11    2.62    0.58
   2  -7  11    1.86    0.54
   2  -7  11    1.16    0.48
   2  -7  12   -0.18    0.38
  -2  -7 -12   -0.05    0.37
   2  -7  12   -0.22    0.43
  -2  -7 -12   -0.20    0.49
  -2  -7 -12    0.64    0.53
   2  -7  12    0.06    0.42
   2  -7  13    2.99    0.52
  -2  -7 -13    2.76    0.49
  -2  -7 -13    1.60    0.60
   2  -7  13    1.92    0.47
   2  -7  13    1.07    0.48
  -2  -7 -13    2.17    0.54
   2  -7  14   13.59    1.08
  -2  -7 -14   14.77    1.15
  -2  -7 -14   13.70    0.88
  -2  -7 -14   14.39    1.04
   2  -7  14   12.83    0.90
  -2  -7 -15   18.04    1.12
  -2  -7 -15   16.32    0.93
   2  -7  15   19.53    1.23
  -2  -7 -15   16.72    1.20
  -2  -7 -16    3.72    0.55
  -2  -7 -16    3.65    0.53
  -2  -7 -16    3.59    0.58
   2  -7  16    3.09    0.55
  -2  -7 -17   30.26    1.44
  -2  -7 -17   28.55    1.48
  -2  -7 -17   32.42    1.53
   2  -7  17   28.73    1.51
  -2  -7 -18    0.83    0.32
   2  -7  18    0.72    0.36
  -2  -7 -18    0.95    0.33
  -2  -7 -19   -0.15    0.25
   2  -7  19   -0.07    0.27
  -2  -7 -19    0.15    0.19
   2  -7  20    2.51    0.33
  -2  -7 -20    2.28    0.25
  -2  -8  19   11.00    0.54
  -2  -8  19   12.03    0.62
  -2  -8  18    1.88    0.30
  -2  -8  18    3.15    0.38
   2  -8 -17    7.06    0.47
   2  -8 -17    7.77    0.66
  -2  -8  17    8.40    0.61
  -2  -8  17    8.38    0.65
  -2  -8  16    0.59    0.36
   2  -8 -16   -0.06    0.33
   2  -8 -16    0.31    0.24
  -2  -8  16    0.18    0.27
  -2  -8  16   -0.14    0.31
   2  -8 -16    0.11    0.20
  -2  -8  15   92.11    3.44
   2  -8 -15   95.84    3.65
  -2  -8  15   91.24    3.38
   2  -8 -15   89.07    3.30
  -2  -8  15   94.33    3.48
   2  -8 -15   86.52    3.20
  -2  -8  14   36.37    1.73
   2  -8 -14   35.41    1.90
  -2  -8  14   34.55    1.67
   2  -8 -14   32.98    1.59
  -2  -8  14   33.41    1.70
   2  -8 -14   33.13    1.54
  -2  -8  13    1.09    0.47
   2  -8 -13    0.64    0.49
   2  -8 -13    1.51    0.43
  -2  -8  13    1.02    0.45
  -2  -8  13    1.60    0.52
   2  -8 -13    0.80    0.51
  -2  -8  12  310.34   10.56
   2  -8 -12  309.68   10.80
  -2  -8  12  321.65   10.55
   2  -8 -12  313.65   10.46
   2  -8 -12  307.98   10.36
  -2  -8  12  318.50   10.58
   2  -8 -12  319.98   10.39
   2  -8 -11   42.23    1.84
  -2  -8  11   46.40    2.18
  -2  -8  11   41.72    2.09
   2  -8 -11   43.47    2.07
   2  -8 -11   39.81    1.99
   2  -8 -11   42.18    1.99
   2  -8 -11   41.81    2.30
   2  -8 -11   47.11    2.10
  -2  -8  11   44.23    2.13
   2  -8 -10   24.62    1.49
   2  -8 -10   24.55    1.47
   2  -8 -10   26.52    1.48
   2  -8 -10   27.05    1.54
  -2  -8  10   25.94    1.54
   2  -8 -10   26.19    1.35
   2  -8  -9    5.96    0.74
   2  -8  -9    4.04    0.64
   2  -8  -9    5.62    0.74
   2  -8  -9    7.06    0.86
  -2  -8   9    5.33    0.72
   2  -8  -9    6.54    0.67
   2  -8  -8    0.44    0.39
   2  -8  -8    0.10    0.53
   2  -8  -8    0.07    0.42
   2  -8  -8    0.85    0.47
   2  -8  -8    0.22    0.44
  -2  -8   8    0.64    0.47
   2  -8  -8    0.13    0.56
   2  -8  -7   15.39    1.09
  -2  -8   7   16.23    1.22
   2  -8  -7   15.09    1.36
  -2  -8   7   17.61    1.26
   2  -8  -7   15.03    1.15
   2  -8  -7   17.39    1.24
   2  -8  -7   14.57    1.14
  -2  -8   7   16.76    1.19
   2  -8  -7   15.56    1.22
   2  -8  -6    0.18    0.38
  -2  -8   6    0.52    0.49
   2  -8  -6    0.10    0.53
   2  -8  -6    0.36    0.44
  -2  -8   6    0.23    0.48
   2  -8  -6    0.48    0.48
   2  -8  -6   -0.08    0.45
  -2  -8   6    0.07    0.40
   2  -8  -6   -0.79    0.67
   2  -8  -5   23.57    1.41
  -2  -8   5   23.22    1.48
   2  -8  -5   22.30    1.64
  -2  -8   5   24.31    1.52
   2  -8  -5   22.85    1.47
  -2  -8   5   22.94    1.28
   2  -8  -5   25.21    1.55
   2  -8  -5   20.88    1.41
  -2  -8   5   22.03    1.39
  -2  -8   5   22.59    1.26
   2  -8  -4  207.40    6.97
  -2  -8   4  201.49    7.04
   2  -8  -4  199.23    7.32
  -2  -8   4  203.66    7.10
   2  -8  -4  198.92    7.04
  -2  -8   4  185.36    6.77
  -2  -8   4  193.09    6.93
  -2  -8   4  194.34    6.79
   2  -8  -3  228.84    7.63
  -2  -8   3  205.53    7.37
  -2  -8   3  219.90    7.62
   2  -8  -3  222.06    7.95
  -2  -8   3  216.97    7.68
   2  -8  -3  220.28    7.67
  -2  -8   3  215.28    7.47
  -2  -8   3  218.22    7.54
  -2  -8   3  208.70    7.44
   2  -8  -3  227.47    7.64
   2  -8  -2   13.71    1.15
  -2  -8   2    6.38    0.73
   2  -8  -2    6.79    0.78
  -2  -8   2    6.63    0.78
   2  -8  -2    4.99    0.82
   2  -8  -2    7.65    0.91
  -2  -8   2    7.81    0.84
  -2  -8   2    7.19    0.73
   2  -8  -2    9.07    0.92
   2  -8  -2    5.33    0.77
  -2  -8   2    6.52    0.71
   2  -8  -2   10.76    0.98
  -2  -8   2    5.41    0.68
   2  -8  -1    5.81    0.80
   2  -8  -1    6.21    0.81
  -2  -8   1    5.64    0.70
   2  -8  -1    4.95    0.68
  -2  -8   1    4.24    0.64
   2  -8  -1    4.40    0.78
  -2  -8   1    4.59    0.69
   2  -8  -1    4.76    0.72
  -2  -8   1    5.72    0.67
   2  -8  -1    4.84    0.74
  -2  -8   1    3.48    0.57
   2  -8  -1    4.13    0.66
  -2  -8   1    4.56    0.59
  -2  -8   0   26.27    1.56
   2  -8   0   26.90    1.63
   2  -8   0   29.26    1.64
  -2  -8   0   28.23    1.55
   2  -8   0   30.65    1.67
  -2  -8   0   26.48    1.45
   2  -8   0   25.41    1.70
  -2  -8   0   28.57    1.56
  -2  -8   0   27.74    1.51
   2  -8   0   29.26    1.64
  -2  -8   0   27.83    1.56
   2  -8   1   75.49    3.19
   2  -8   1   82.00    3.37
  -2  -8  -1   79.09    3.21
  -2  -8  -1   78.70    3.14
  -2  -8  -1   77.16    3.15
  -2  -8  -1   75.78    3.19
  -2  -8  -1   72.73    2.97
   2  -8   1   75.73    3.13
   2  -8   1   74.15    3.19
   2  -8   1   73.35    3.32
   2  -8   1   73.71    3.19
   2  -8   2   41.74    2.03
   2  -8   2   43.78    2.15
  -2  -8  -2   40.80    2.02
  -2  -8  -2   40.18    1.95
  -2  -8  -2   39.82    1.96
  -2  -8  -2   39.61    2.00
   2  -8   2   36.67    1.94
  -2  -8  -2   35.80    1.81
   2  -8   2   37.98    1.98
   2  -8   2   36.97    2.03
   2  -8   2   37.76    1.97
   2  -8   3    0.22    0.43
   2  -8   3    0.19    0.46
  -2  -8  -3   -0.14    0.45
  -2  -8  -3    0.06    0.39
  -2  -8  -3   -0.07    0.42
   2  -8   3    0.16    0.66
  -2  -8  -3   -0.29    0.41
   2  -8   3   -0.19    0.46
   2  -8   3    0.49    0.54
  -2  -8  -3    0.34    0.52
   2  -8   3   -0.14    0.38
   2  -8   4    0.71    0.49
  -2  -8  -4    0.96    0.53
  -2  -8  -4    0.82    0.47
  -2  -8  -4    0.86    0.39
   2  -8   4    0.54    0.48
   2  -8   4    1.27    0.54
   2  -8   4    2.28    0.53
   2  -8   4    1.34    0.63
  -2  -8  -4    0.48    0.37
  -2  -8  -5   22.75    1.39
  -2  -8  -5   24.82    1.39
  -2  -8  -5   24.19    1.52
   2  -8   5   24.29    1.46
   2  -8   5   25.80    1.50
   2  -8   5   27.28    1.57
   2  -8   5   22.67    1.44
  -2  -8  -6   12.35    1.06
  -2  -8  -6   10.61    0.94
  -2  -8  -6   11.48    0.94
  -2  -8  -6   14.61    1.14
   2  -8   6   12.97    1.02
   2  -8   6   13.82    1.06
   2  -8   6   11.23    0.97
   2  -8   6   11.73    0.99
  -2  -8  -7    0.38    0.42
  -2  -8  -7    0.30    0.40
  -2  -8  -7    0.75    0.52
   2  -8   7    0.49    0.41
  -2  -8  -7    0.45    0.46
   2  -8   7    0.25    0.45
   2  -8   7   -0.23    0.45
   2  -8   8   35.09    1.85
  -2  -8  -8   32.72    1.71
   2  -8   8   31.03    1.67
   2  -8   8   35.95    1.74
  -2  -8  -8   33.99    1.78
  -2  -8  -8   36.02    1.80
  -2  -8  -8   35.01    1.90
  -2  -8  -9    2.45    0.54
   2  -8   9    2.62    0.57
  -2  -8  -9    2.43    0.54
   2  -8   9    2.13    0.46
  -2  -8  -9    2.48    0.63
   2  -8   9    2.65    0.50
   2  -8   9    3.27    0.61
  -2  -8 -10   63.00    2.57
  -2  -8 -10   62.32    2.63
   2  -8  10   60.14    2.60
   2  -8  10   56.70    2.37
   2  -8  10   63.39    2.62
  -2  -8 -11    6.39    0.72
  -2  -8 -11    6.86    0.68
   2  -8  11    7.48    0.74
   2  -8  11    5.83    0.67
  -2  -8 -12   20.10    1.24
  -2  -8 -12   17.19    1.04
  -2  -8 -12   20.01    1.25
   2  -8  12   16.87    1.09
   2  -8  12   17.06    1.06
  -2  -8 -13   33.40    1.62
  -2  -8 -13   31.17    1.41
  -2  -8 -13   32.12    1.63
   2  -8  13   27.37    1.40
  -2  -8 -14    9.17    0.76
  -2  -8 -14    7.52    0.73
  -2  -8 -14    7.01    0.55
  -2  -8 -15   20.65    1.08
  -2  -8 -15   21.16    1.12
  -2  -8 -16  104.85    3.67
  -2  -8 -16  101.44    3.61
  -2  -8 -17   26.36    1.14
  -2  -8 -17   24.78    1.09
  -2  -8 -18    3.08    0.28
  -2  -9  16   19.14    0.83
  -2  -9  15   32.86    1.20
   2  -9 -15   23.33    0.98
   2  -9 -14    2.17    0.29
  -2  -9  14    2.31    0.37
   2  -9 -14    3.36    0.33
   2  -9 -14    2.29    0.31
   2  -9 -13    0.33    0.28
  -2  -9  13    0.30    0.30
   2  -9 -13    0.05    0.31
   2  -9 -13    0.20    0.29
   2  -9 -13    0.12    0.26
   2  -9 -12   61.54    2.58
   2  -9 -12   57.58    2.30
  -2  -9  12   60.11    2.36
   2  -9 -12   60.93    2.32
   2  -9 -11  120.76    4.40
   2  -9 -11  127.90    4.90
   2  -9 -11  147.34    4.70
  -2  -9  11  137.65    4.71
   2  -9 -11  141.81    4.68
   2  -9 -10    1.22    0.41
  -2  -9  10    1.66    0.46
   2  -9 -10    1.80    0.36
   2  -9 -10    2.41    0.66
   2  -9  -9  165.55    5.78
  -2  -9   9  165.09    5.80
   2  -9  -9  160.84    5.61
   2  -9  -9  175.38    5.81
   2  -9  -8   29.08    1.39
  -2  -9   8   26.35    1.46
   2  -9  -8   28.71    1.49
   2  -9  -8   28.79    1.68
   2  -9  -8   28.20    1.57
   2  -9  -7   -0.05    0.35
  -2  -9   7    0.06    0.37
   2  -9  -7    0.38    0.38
  -2  -9   7    0.52    0.41
   2  -9  -7   -0.54    0.52
   2  -9  -6    3.53    0.56
  -2  -9   6    3.31    0.61
  -2  -9   6    3.57    0.56
   2  -9  -6    3.94    0.66
   2  -9  -6    3.34    0.53
   2  -9  -5    0.50    0.44
   2  -9  -5    0.06    0.41
  -2  -9   5    0.22    0.36
   2  -9  -5    0.05    0.38
   2  -9  -5    0.40    0.46
   2  -9  -4    7.50    0.74
   2  -9  -4    9.16    0.87
  -2  -9   4    7.16    0.71
   2  -9  -4    7.85    0.78
   2  -9  -4    7.04    0.95
   2  -9  -4    7.45    0.85
  -2  -9   3   36.54    1.75
   2  -9  -3   36.09    1.78
   2  -9  -3   35.27    1.86
   2  -9  -3   39.61    1.85
   2  -9  -3   32.27    1.90
   2  -9  -3   36.81    1.86
   2  -9  -2    8.17    0.81
   2  -9  -2    8.65    0.90
  -2  -9   2    6.55    0.64
   2  -9  -2    7.34    0.80
   2  -9  -2    7.31    0.84
  -2  -9   2    7.64    0.71
   2  -9  -2    9.24    1.01
   2  -9  -2    8.08    0.88
   2  -9  -1   76.13    3.04
   2  -9  -1   82.73    3.21
   2  -9  -1   75.77    3.05
  -2  -9   1   74.17    2.94
   2  -9  -1   73.12    3.01
   2  -9   0    3.47    0.66
   2  -9   0    4.80    0.70
   2  -9   0    6.07    0.85
   2  -9   0    4.36    0.69
   2  -9   0    2.15    0.54
  -2  -9   0    2.59    0.54
   2  -9   0    4.77    0.70
   2  -9   1    2.94    0.74
  -2  -9  -1    2.13    0.52
   2  -9   1    3.12    0.60
   2  -9   1    2.61    0.45
   2  -9   1    2.35    0.50
  -2  -9  -1    2.39    0.49
   2  -9   1    2.65    0.54
   2  -9   1    2.44    0.56
   2  -9   1    2.71    0.57
   2  -9   2    0.82    0.47
   2  -9   2    0.26    0.47
   2  -9   2    0.52    0.30
  -2  -9  -2    0.28    0.43
  -2  -9  -2    0.50    0.39
   2  -9   2   -0.12    0.40
   2  -9   2    0.57    0.46
   2  -9   3    5.15    0.66
  -2  -9  -3    5.18    0.66
   2  -9   3    2.67    0.60
   2  -9   3    3.24    0.50
  -2  -9  -3    3.79    0.61
   2  -9   3    5.37    0.67
   2  -9   3    4.35    0.64
  -2  -9  -3    5.71    0.63
   2  -9   4    5.11    0.67
  -2  -9  -4    5.14    0.67
   2  -9   4    5.43    0.69
  -2  -9  -4    5.68    0.69
   2  -9   4    5.83    0.69
   2  -9   4    5.21    0.65
  -2  -9  -4    4.92    0.62
   2  -9   5   29.50    1.48
  -2  -9  -5   25.25    1.43
   2  -9   5   27.84    1.50
   2  -9   5   27.86    1.47
   2  -9   5   28.33    1.50
  -2  -9  -5   24.17    1.44
   2  -9   6   95.63    3.57
  -2  -9  -6   93.00    3.59
   2  -9   6   84.87    3.42
  -2  -9  -6   96.69    3.56
   2  -9   6   97.52    3.65
   2  -9   6   91.51    3.50
   2  -9   6   93.38    3.52
  -2  -9  -6   88.14    3.52
   2  -9   7    3.31    0.50
  -2  -9  -7    3.80    0.59
   2  -9   7    2.71    0.52
  -2  -9  -7    3.49    0.56
   2  -9   7    3.52    0.59
  -2  -9  -7    3.63    0.59
   2  -9   7    2.44    0.48
  -2  -9  -8   80.17    3.11
  -2  -9  -8   80.54    3.02
  -2  -9  -8   80.38    3.08
   2  -9   8   76.58    3.04
   2  -9   8   75.89    2.90
   2  -9   8   74.17    2.92
  -2  -9  -9   38.06    1.71
  -2  -9  -9   38.41    1.64
   2  -9   9   30.78    1.58
   2  -9   9   30.52    1.42
  -2  -9  -9   35.05    1.66
   2  -9  10    6.16    0.60
  -2  -9 -10    7.44    0.64
  -2  -9 -10    7.30    0.70
   2  -9  11    0.93    0.33
  -2  -9 -11    0.93    0.34
  -2  -9 -12    2.39    0.34
  -2  -9 -13    3.84    0.44
  -2  -9 -13    3.50    0.34
  -2  -9 -13    3.76    0.44
  -2  -9 -14   25.60    1.12
  -2  -9 -14   24.81    1.11
  -2  -9 -15    0.18    0.18
  -2  -9 -15    0.04    0.16
   2 -10 -11    1.80    0.21
   2 -10 -11    1.85    0.25
   2 -10 -11    2.20    0.28
   2 -10 -10   32.67    1.32
   2 -10 -10   36.31    1.39
   2 -10 -10   35.16    1.39
   2 -10  -9    4.47    0.40
   2 -10  -9    4.06    0.43
   2 -10  -9    4.94    0.47
   2 -10  -8   16.20    0.83
   2 -10  -8   17.09    0.92
   2 -10  -8   15.54    0.87
   2 -10  -8   14.27    0.92
   2 -10  -7   18.43    1.10
   2 -10  -7   21.38    1.05
   2 -10  -7   21.20    1.07
   2 -10  -7   19.66    1.00
   2 -10  -6   15.23    0.86
   2 -10  -6   14.60    0.89
   2 -10  -6   13.24    0.91
   2 -10  -6   15.08    0.90
   2 -10  -6   16.72    0.96
   2 -10  -5    0.37    0.52
   2 -10  -5    0.71    0.33
   2 -10  -5    0.37    0.38
   2 -10  -5    0.52    0.36
   2 -10  -5    0.60    0.36
   2 -10  -4  128.30    4.59
   2 -10  -4  133.73    4.59
   2 -10  -4  133.31    4.68
   2 -10  -4  134.95    4.65
   2 -10  -4  133.59    4.68
   2 -10  -3   57.27    2.31
   2 -10  -3   62.87    2.39
   2 -10  -3   59.94    2.39
   2 -10  -3   55.74    2.28
   2 -10  -3   57.54    2.30
   2 -10  -2  120.43    4.33
   2 -10  -2  132.10    4.47
   2 -10  -2  123.56    4.36
   2 -10  -1    1.39    0.47
   2 -10  -1    0.12    0.37
   2 -10   0   16.30    1.01
   2 -10   0   15.88    0.97
   2 -10   0   16.33    0.95
   2 -10   1    2.72    0.45
  -2 -10  -1    1.76    0.38
   2 -10   1    2.27    0.47
   2 -10   1    2.79    0.47
   2 -10   1    2.68    0.45
   2 -10   1    2.54    0.42
   2 -10   2    1.28    0.39
   2 -10   2    2.45    0.42
   2 -10   2    1.60    0.36
   2 -10   2    2.13    0.44
  -2 -10  -2    2.03    0.39
   2 -10   2    2.48    0.45
  -2 -10  -3   14.58    0.88
   2 -10   3   14.56    0.87
   2 -10   3   15.36    0.88
   2 -10   3   14.42    0.88
   2 -10   3   16.04    0.93
   2 -10   4   15.07    0.88
  -2 -10  -4   15.55    0.90
   2 -10   4   16.21    0.92
   2 -10   4   15.61    0.89
   2 -10   5    1.15    0.33
   2 -10   5    0.39    0.28
   2 -10   5    0.57    0.28
   2 -10   5    0.49    0.33
   2 -10   6    0.28    0.24
   2 -10   6    0.49    0.29
   2 -10   6    0.22    0.26
  -2 -10  -6    0.42    0.28
  -2 -10  -7   10.26    0.68
   2 -10   7    9.53    0.57
  -2 -10  -7   10.47    0.67
   2 -10   7   10.21    0.64
   2 -10   7   11.07    0.69
  -2 -10  -8    1.13    0.29
  -2 -10  -8    1.06    0.29
   2 -10   8    1.30    0.31
  -2 -10  -9   22.01    0.96
   2 -10   9   20.99    0.95
  -2 -10  -9   22.60    0.99
  -2 -10  -9   19.80    0.95
  -2 -10 -10    0.66    0.23
  -2 -10 -10    0.62    0.20
  -2 -10 -10    0.51    0.21
  -2 -10 -11   22.65    0.92
   2 -11  -3    8.60    0.46
   2 -11  -2    0.62    0.18
   2 -11  -1    4.21    0.31
   2 -11   0    6.13    0.39
   2 -11   0    6.52    0.39
   2 -11   1    5.01    0.33
   2 -11   1    4.61    0.33
   2 -11   2    1.65    0.19
   2 -11   2    2.12    0.21
   3   0 -26    0.38    0.21
   3   0 -25   -0.13    0.31
   3   0 -24    8.64    0.85
   3   0 -24    8.98    0.80
  -3   0  23   -0.05    0.33
   3   0 -23    0.14    0.45
   3   0 -23    0.21    0.45
   3   0 -22   -0.16    0.51
  -3   0  22    1.59    0.52
   3   0 -22    1.31    0.60
  -3   0  22    1.37    0.45
  -3   0  22    0.72    0.42
   3   0 -21   -0.36    0.53
  -3   0  21   -0.27    0.53
  -3   0  21   -0.32    0.50
   3   0 -21    0.18    0.51
  -3   0  21   -0.26    0.40
  -3   0  21   -0.27    0.40
  -3   0  20   28.27    1.70
  -3   0  20   29.41    1.81
  -3   0  20   28.33    1.67
   3   0 -20   31.56    1.96
  -3   0  20   31.92    1.97
  -3   0  19   -0.10    0.59
  -3   0  19   -0.08    0.48
  -3   0  19   -0.07    0.44
  -3   0  19    0.27    0.59
   3   0 -18  792.72   29.25
   3   0 -18  735.63   30.14
  -3   0  18  799.74   26.25
   3   0 -18  804.58   29.34
   3   0 -18  736.73   30.12
  -3   0  18  829.16   25.92
  -3   0  18  827.57   26.18
  -3   0  17    0.09    0.54
   3   0 -17   -0.68    0.76
   3   0 -17   -0.44    1.14
   3   0 -17   -0.43    0.96
   3   0 -17   -0.68    0.88
  -3   0  17   -0.07    0.47
   3   0 -16   10.38    2.18
  -3   0  16   11.22    1.11
   3   0 -16    7.99    1.87
   3   0 -16   12.51    2.04
   3   0 -16    9.95    1.82
   3   0 -15    0.84    1.08
  -3   0  15   -0.72    0.54
   3   0 -15    0.81    1.05
   3   0 -15   -0.32    0.82
   3   0 -15   -0.32    0.77
   3   0 -14   41.13    4.01
  -3   0  14   36.29    2.01
  -3   0  14   39.47    2.15
   3   0 -14   45.01    4.14
   3   0 -13    0.38    0.98
  -3   0  13    0.07    0.43
  -3   0  13    0.16    0.41
   3   0 -13   -0.74    1.01
   3   0 -12  193.55    9.81
  -3   0  12  200.05    7.08
   3   0 -12  196.78    9.98
   3   0 -11   -0.33    0.90
  -3   0  11   -0.07    0.38
   3   0 -11    0.67    0.75
   3   0 -10    0.63    0.86
  -3   0  10    0.53    0.42
   3   0 -10    0.31    0.98
  -3   0  10    0.31    0.80
   3   0  -9    0.30    0.86
  -3   0   9    0.06    0.39
   3   0  -9    0.59    0.89
  -3   0   9   -0.30    0.81
   3   0  -8   47.34    3.80
   3   0  -8   45.82    3.73
  -3   0   8   57.43    4.15
   3   0  -7   -0.26    0.90
   3   0  -7   -0.26    0.83
  -3   0   7   -0.81    0.74
   3   0  -6  499.82   18.63
   3   0  -6  491.39   18.47
  -3   0   6  508.80   18.73
   3   0  -5    0.48    0.76
   3   0  -5   -0.23    0.86
  -3   0   5   -0.25    0.82
  -3   0   4  284.98    9.87
   3   0  -4  303.97   11.96
   3   0  -4  291.58   11.73
  -3   0   4  311.61   12.11
   3   0  -3   -0.67    0.74
  -3   0   3   -0.13    0.37
   3   0  -3    0.43    0.65
  -3   0   3    0.47    0.67
  -3   0   2   21.08    1.34
  -3   0   2   23.66    2.37
   3   0  -2   22.65    2.20
   3   0  -2   24.18    2.33
   3   0  -1    0.64    0.67
  -3   0   1    0.13    0.37
   3   0  -1    0.60    0.75
  -3   0   1    0.23    0.76
  -3   0   0  706.45   23.09
   3   0   0  750.88   25.09
  -3   0   0  767.70   25.37
   3   0   0  700.82   24.75
  -3   0  -1    0.07    0.39
   3   0   1    0.42    0.66
   3   0   2  486.61   17.26
  -3   0  -2  464.08   15.39
  -3   0  -3   -0.36    0.46
   3   0   3    0.21    0.63
   3   0   4  577.96   20.51
  -3   0  -4  576.13   18.76
  -3   0  -5   -0.08    0.44
   3   0   5   -0.65    0.79
  -3   0  -6  145.20    5.56
   3   0   6  152.34    7.16
  -3   0  -7   -0.65    0.89
  -3   0  -7   -0.33    1.05
   3   0   7    0.47    0.79
  -3   0  -7   -0.26    0.45
   3   0   8  183.08    8.61
  -3   0  -8  187.15    9.53
  -3   0  -8  191.44    7.00
  -3   0  -8  189.16    9.54
   3   0   9    0.25    0.65
  -3   0  -9    0.38    0.51
  -3   0  -9    0.36    0.94
  -3   0  -9    0.37    0.89
   3   0  10   18.84    1.24
  -3   0 -10   17.24    1.45
  -3   0 -10   18.86    2.79
  -3   0 -10   23.74    3.02
   3   0  11    0.12    0.31
  -3   0 -11    0.10    0.52
   3   0  11    0.76    0.44
  -3   0 -11    2.05    1.24
  -3   0 -11   -0.41    1.07
  -3   0 -12  100.51    7.08
   3   0  12  110.92    4.33
  -3   0 -12  116.16    4.81
   3   0  12  112.25    4.25
  -3   0 -12   98.47    7.05
   3   0  13   -0.08    0.39
  -3   0 -13    0.69    0.57
  -3   0 -13    0.91    1.02
  -3   0 -13   -0.46    1.02
   3   0  13   -0.07    0.37
   3   0  14    0.39    0.44
  -3   0 -14   -0.24    0.60
   3   0  14    0.32    0.42
  -3   0 -14    0.47    1.06
  -3   0 -14   -0.47    1.06
   3   0  14    0.74    0.42
   3   0  15    0.30    0.44
   3   0  15   -0.07    0.36
  -3   0 -15    1.46    1.25
  -3   0 -15   -0.48    0.99
   3   0  15    0.16    0.47
  -3   0 -15    0.12    0.63
   3   0  15   -0.27    0.41
   3   0  15   -0.68    0.88
   3   0  16  470.06   15.18
  -3   0 -16  413.65   19.29
   3   0  16  459.85   14.97
   3   0  16  458.95   15.09
  -3   0 -16  427.52   19.38
  -3   0 -16  455.72   15.67
   3   0  16  423.71   18.06
  -3   0 -17   -0.12    0.63
   3   0  17    0.83    0.54
   3   0  17   -0.21    0.44
   3   0  17   -0.08    0.49
  -3   0 -18  309.54   10.92
   3   0  18  308.25   10.47
   3   0  18  304.91   10.37
   3   0  18  298.74   10.28
  -3   0 -19   -0.11    0.59
   3   0  19   -0.14    0.47
   3   0  19   -0.15    0.56
   3   0  19    0.20    0.47
   3   0  19    0.76    0.46
  -3   0 -20    2.14    0.69
   3   0  20    3.18    0.62
   3   0  20    3.03    0.62
   3   0  20    3.28    0.56
  -3   0 -21   -0.09    0.48
   3   0  21   -0.29    0.40
   3   0  21   -0.22    0.39
   3   0  21   -0.07    0.44
  -3   0 -22   35.08    1.92
   3   0  22   36.20    1.77
   3   0  22   31.59    1.60
   3   0  22   35.68    1.67
  -3   0 -23   -0.06    0.34
   3   0  23   -0.14    0.36
   3   0  23    0.04    0.31
   3   0  23   -0.08    0.28
   3   0  24    1.08    0.29
   3   0  24    1.04    0.28
   3  -1 -26   70.41    2.64
   3  -1 -26   70.54    2.63
   3   1 -26   75.44    2.68
   3  -1 -25   10.63    0.80
   3   1 -25    9.43    0.64
   3   1 -25    9.49    0.77
   3  -1 -25   10.87    0.78
   3   1 -24    0.33    0.34
   3  -1 -24    0.12    0.44
   3  -1 -24   -0.12    0.38
   3   1 -24   -0.06    0.41
   3  -1 -23   11.53    1.03
   3   1 -23   12.57    1.06
   3   1 -23   11.35    0.93
   3  -1 -23   11.77    1.06
  -3   1  23   12.56    1.01
  -3   1  23   11.67    0.89
  -3   1  23   12.17    0.88
  -3  -1  23   11.33    0.87
   3  -1 -22    0.75    0.57
   3   1 -22    0.21    0.44
  -3   1  22   -0.07    0.48
   3  -1 -22    0.24    0.49
   3   1 -22    0.08    0.49
  -3  -1  22    0.77    0.43
  -3   1  22    0.34    0.39
  -3   1  22    0.87    0.40
   3   1 -21    1.45    0.55
   3  -1 -21    1.67    0.62
  -3   1  21    0.64    0.60
  -3   1  21    1.32    0.55
   3  -1 -21    1.76    0.64
  -3  -1  21    1.87    0.52
  -3   1  21    1.46    0.48
  -3   1  21    2.03    0.54
  -3  -1  21    2.26    0.51
  -3  -1  20    3.08    0.63
  -3   1  20    2.39    0.68
  -3  -1  20    3.05    0.64
  -3   1  20    2.99    0.59
  -3  -1  20    2.94    0.58
   3   1 -20    2.72    0.64
   3  -1 -20    3.38    0.75
  -3   1  20    3.02    0.76
  -3  -1  19   16.33    1.29
  -3  -1  19   15.36    1.20
  -3  -1  19   15.84    1.24
  -3  -1  19   17.06    1.42
  -3   1  19   15.06    1.37
   3   1 -19   16.57    1.37
  -3  -1  18    1.09    0.50
   3   1 -18    1.03    0.83
   3  -1 -18    1.70    0.98
   3   1 -18    0.86    0.88
   3  -1 -18    2.12    1.16
   3  -1 -18    0.93    0.95
  -3  -1  18    1.73    0.54
  -3  -1  18    1.69    0.60
  -3   1  18    1.24    0.65
  -3  -1  18    1.51    0.69
   3   1 -18    1.71    1.04
   3  -1 -18    1.70    1.12
  -3  -1  17  171.39    6.36
  -3  -1  17  173.99    6.40
  -3  -1  17  172.51    6.50
   3   1 -17  160.73    9.25
   3  -1 -17  179.33   10.07
   3   1 -17  178.06    9.05
   3  -1 -17  173.90    8.96
  -3  -1  17  175.08    6.65
  -3   1  17  182.17    6.74
   3   1 -17  176.25    9.03
   3  -1 -17  167.06    8.85
   3   1 -17  184.04    9.88
   3  -1 -17  154.02    9.31
  -3  -1  16    1.16    0.56
   3   1 -16    1.98    1.35
   3  -1 -16    2.75    1.56
  -3  -1  16    1.04    0.50
   3   1 -16    0.66    0.85
   3  -1 -16    1.97    0.99
   3  -1 -16    0.42    0.85
   3   1 -16    2.95    1.19
   3  -1 -16    0.65    0.84
   3   1 -16    1.26    1.08
  -3   1  16    2.04    0.69
  -3  -1  16    1.40    0.67
   3   1 -15   74.10    5.13
   3  -1 -15   84.11    5.37
   3   1 -15   72.50    5.69
   3  -1 -15   67.95    5.48
   3   1 -15   72.85    5.14
   3  -1 -15   82.64    5.34
  -3  -1  15   75.25    3.50
  -3   1  15   76.97    3.54
  -3  -1  15   79.72    3.36
  -3   1  15   73.84    3.41
  -3  -1  15   78.24    3.42
   3   1 -15   80.65    5.74
   3  -1 -15   77.66    6.09
   3   1 -14   46.13    4.23
   3  -1 -14   38.17    3.96
  -3  -1  14   41.72    2.16
  -3  -1  14   39.05    2.01
  -3  -1  14   40.72    2.23
  -3   1  14   40.97    2.25
  -3   1  14   36.04    1.99
  -3  -1  14   41.68    2.17
  -3  -1  14   37.48    2.05
  -3   1  14   39.64    2.17
   3   1 -14   38.17    3.75
   3  -1 -14   32.38    3.76
   3   1 -13   92.46    6.19
   3  -1 -13   83.36    6.01
  -3  -1  13   93.01    3.87
  -3   1  13   89.78    3.69
  -3  -1  13   93.01    3.73
  -3  -1  13   93.13    3.96
  -3   1  13   97.16    4.01
  -3   1  13   96.95    3.78
  -3  -1  13   90.65    3.86
  -3   1  13   94.80    3.90
  -3  -1  13   94.90    3.82
   3   1 -13   87.70    5.96
   3  -1 -13   94.68    6.51
   3   1 -12   53.72    4.45
   3  -1 -12   56.12    4.49
  -3  -1  12   55.62    2.61
  -3   1  12   52.32    2.43
  -3  -1  12   52.49    2.44
   3   1 -12   51.00    4.23
   3  -1 -12   60.35    4.96
  -3  -1  12   53.74    2.58
  -3   1  12   58.99    2.65
  -3  -1  12   56.96    2.56
  -3  -1  12   56.75    2.70
  -3   1  12   56.64    2.73
   3   1 -11   13.17    2.10
   3  -1 -11   11.88    1.98
  -3   1  11    9.54    1.00
   3   1 -11   12.86    2.06
   3  -1 -11   10.20    1.93
  -3  -1  11   11.36    1.01
  -3   1  11    9.20    0.85
   3  -1 -11   10.17    1.01
  -3   1  11   13.24    1.05
  -3   1  10   13.27    2.08
  -3  -1  10   12.59    1.99
   3   1 -10   17.42    2.31
   3  -1 -10   14.68    2.18
  -3  -1  10   15.12    1.14
  -3   1  10   14.23    1.05
   3  -1 -10   20.63    2.64
   3   1 -10   18.03    2.29
  -3  -1   9    4.99    1.37
  -3   1   9    3.55    1.21
   3   1  -9    3.82    1.17
   3  -1  -9    4.73    1.24
  -3  -1   9    3.70    0.61
  -3   1   9    4.16    0.57
   3   1  -9    3.21    1.01
   3  -1  -9    4.54    1.42
  -3  -1   8  144.04    7.39
  -3   1   8  132.82    7.22
   3   1  -8  148.77    7.39
   3  -1  -8  147.55    7.40
   3   1  -8  133.44    6.92
   3  -1  -8  137.17    7.47
  -3  -1   7   41.29    3.48
  -3   1   7   50.07    3.79
   3  -1  -7   47.45    3.69
   3   1  -7   49.59    3.69
   3   1  -7   41.79    3.30
   3  -1  -7   51.77    3.94
  -3   1   6  613.22   23.11
  -3  -1   6  650.23   23.25
   3   1  -6  660.44   23.15
   3  -1  -6  667.59   23.27
   3   1  -6  628.29   22.64
   3  -1  -6  654.70   23.44
  -3  -1   5  515.35   19.19
  -3   1   5  529.47   19.22
   3   1  -5  499.91   18.57
   3  -1  -5  513.19   19.29
   3   1  -5  527.33   19.12
   3  -1  -5  530.59   19.12
  -3   1   4    6.39    0.75
  -3   1   4    8.46    1.48
  -3  -1   4    7.45    1.48
  -3  -1   4    5.87    0.71
   3   1  -4    5.65    1.14
   3  -1  -4    9.26    1.56
   3   1  -4    7.39    1.33
   3  -1  -4    7.02    1.38
  -3  -1   3    2.82    1.08
  -3   1   3    4.49    1.13
   3   1  -3    4.46    1.01
   3  -1  -3    4.32    1.20
  -3  -1   3    4.54    0.63
  -3   1   3    3.46    0.58
   3   1  -3    4.24    1.12
   3  -1  -3    4.06    1.19
   3   1  -2   55.06    3.31
   3  -1  -2   51.62    3.66
  -3  -1   2   47.06    3.47
  -3   1   2   51.02    3.65
   3   1  -2   48.53    3.43
   3  -1  -2   49.04    3.44
  -3  -1   2   48.24    2.28
  -3   1   2   50.31    2.32
   3   1  -1  137.82    6.25
   3  -1  -1  136.33    6.77
  -3  -1   1  148.16    6.98
  -3   1   1  137.31    6.79
   3   1  -1  145.17    6.73
   3  -1  -1  149.47    6.79
  -3  -1   1  138.83    5.14
  -3   1   1  135.29    5.13
  -3  -1   0   19.51    2.14
   3  -1   0   18.40    2.10
  -3   1   0   23.02    2.34
   3  -1   0   22.18    2.23
   3   1   0   17.40    1.98
  -3  -1   0   19.51    1.26
  -3   1   0   17.89    1.23
   3  -1   1  261.89   10.43
  -3  -1  -1  252.18   10.56
  -3   1  -1  270.01   10.74
   3   1   1  252.38   10.23
   3  -1   1  250.67   10.33
  -3  -1  -1  245.25    8.61
  -3   1  -1  247.13    8.62
  -3  -1  -2   -0.07    0.38
  -3   1  -2   -0.14    0.42
   3   1   2    0.62    0.73
   3  -1   2    0.62    0.66
   3   1   3   22.67    2.29
   3  -1   3   25.02    2.33
  -3   1  -3   25.86    1.54
  -3  -1  -3   24.43    1.50
   3   1   4  259.87   10.54
   3  -1   4  271.33   10.62
  -3   1  -4  251.09    8.86
  -3  -1  -4  255.35    8.89
  -3   1  -5   -0.23    0.45
  -3  -1  -5    0.47    0.46
   3   1   5    0.22    0.56
   3  -1   5    0.22    0.65
  -3  -1  -6  405.36   13.53
  -3   1  -6  393.71   13.50
   3   1   6  415.93   15.39
   3  -1   6  411.72   15.37
  -3  -1  -7    0.33    0.85
  -3  -1  -7    1.34    0.81
  -3   1  -7    2.65    1.17
  -3   1  -7    3.59    1.26
   3   1   7    2.32    0.90
   3  -1   7    0.69    0.79
  -3  -1  -7    2.75    0.65
  -3   1  -7    3.14    0.65
  -3   1  -8  258.68   12.22
  -3  -1  -8  261.63   12.28
  -3  -1  -8  279.21    9.72
  -3   1  -8  284.07    9.71
  -3   1  -8  258.92   12.25
  -3  -1  -8  258.35   12.31
   3   1   8  284.00   11.59
   3  -1   8  292.37   11.55
  -3   1  -9   84.21    5.79
  -3  -1  -9   80.54    5.71
  -3  -1  -9   85.79    3.79
  -3   1  -9   89.45    3.82
  -3   1  -9   85.34    5.88
  -3  -1  -9   91.67    6.07
   3   1   9   81.19    5.00
   3  -1   9   86.65    5.15
  -3   1 -10    3.81    1.43
  -3  -1 -10    3.86    1.45
  -3   1 -10    2.33    1.37
  -3  -1 -10    0.79    1.19
   3  -1  10    1.90    0.47
   3  -1  10    2.31    0.51
  -3  -1 -10    2.11    0.68
  -3   1 -10    2.18    0.67
   3   1  10    2.51    0.52
  -3  -1 -11   32.65    2.09
  -3   1 -11   32.04    2.04
  -3   1 -11   30.15    3.54
  -3  -1 -11   24.33    3.23
   3  -1  11   32.95    1.72
   3   1  11   32.90    1.63
   3   1  11   30.55    1.71
   3  -1  11   31.30    1.73
  -3   1 -11   30.03    3.51
  -3  -1 -11   30.81    3.61
  -3   1 -12   15.54    2.58
  -3  -1 -12   10.47    2.25
  -3   1 -12   14.10    2.53
  -3  -1 -12   12.96    2.43
   3  -1  12   14.81    1.00
   3   1  12   13.84    1.09
   3  -1  12   15.48    1.14
   3   1  12   13.91    0.99
   3  -1  12   12.23    1.03
  -3   1 -12   12.98    1.32
  -3  -1 -12   14.01    1.34
  -3   1 -13   16.50    2.73
  -3  -1 -13   16.21    2.70
  -3   1 -13   21.61    3.08
  -3  -1 -13   16.36    2.78
   3  -1  13   19.90    1.23
   3  -1  13   17.91    1.32
   3   1  13   20.47    1.37
   3   1  13   20.16    1.23
   3  -1  13   20.96    1.35
  -3  -1 -13   21.44    1.69
  -3   1 -13   22.03    1.72
  -3   1 -14    3.23    1.59
  -3  -1 -14    7.90    2.13
  -3   1 -14    5.12    1.71
  -3  -1 -14   10.33    2.23
   3   1  14    8.36    0.90
   3  -1  14    7.87    0.78
   3  -1  14    6.77    0.83
  -3   1 -14    8.08    1.11
  -3  -1 -14    8.97    1.15
   3   1  14    7.87    0.75
   3  -1  14    7.94    0.84
  -3   1 -15    0.47    0.86
  -3   1 -15   -0.48    0.97
  -3  -1 -15    4.31    1.63
  -3  -1 -15    0.47    1.06
   3  -1  15    1.32    0.49
   3   1  15    1.99    0.44
   3  -1  15    2.36    1.15
   3   1  15    0.68    0.87
   3  -1  15    1.10    0.46
   3  -1  15    2.14    0.54
  -3   1 -15    2.15    0.77
  -3  -1 -15    2.28    0.73
   3  -1  15    1.03    0.50
   3   1  15    1.67    0.56
   3  -1  16    5.84    1.64
   3   1  16    7.93    1.71
  -3   1 -16    8.66    2.07
  -3  -1 -16    6.76    1.93
  -3   1 -16    8.10    2.14
  -3  -1 -16    6.69    1.91
  -3   1 -16    7.44    1.09
  -3  -1 -16    9.28    1.19
   3   1  16    7.00    0.84
   3  -1  16    7.20    0.85
   3  -1  16    8.05    0.83
   3  -1  16    8.73    0.87
   3  -1  16    7.94    0.83
  -3   1 -17   79.51    3.84
  -3  -1 -17   82.48    3.89
   3  -1  17   82.59    3.49
   3   1  17   85.57    3.54
   3  -1  17   81.02    3.36
   3  -1  17   78.85    3.32
   3  -1  17   77.21    3.28
  -3   1 -18  139.56    5.78
  -3  -1 -18  140.04    5.78
   3   1  18  150.51    5.46
   3  -1  18  148.94    5.44
   3  -1  18  138.31    5.25
   3  -1  18  139.98    5.25
   3  -1  18  139.52    5.22
  -3  -1 -19   81.92    3.72
  -3   1 -19   79.47    3.69
   3   1  19   80.90    3.40
   3  -1  19   84.61    3.42
   3  -1  19   77.75    3.23
   3  -1  19   70.96    3.16
  -3  -1 -20   55.94    2.88
  -3   1 -20   57.71    2.92
   3  -1  20   62.61    2.58
   3  -1  20   56.73    2.52
   3  -1  20   57.34    2.64
   3   1  20   59.44    2.68
  -3   1 -21    2.29    0.64
  -3  -1 -21    1.84    0.60
   3  -1  21    2.13    0.47
   3  -1  21    1.83    0.54
   3   1  21    3.25    0.63
   3  -1  21    1.97    0.49
   3   1  21    3.05    0.50
  -3  -1 -22   31.45    1.83
  -3   1 -22   31.20    1.83
   3  -1  22   36.73    1.76
   3   1  22   37.11    1.76
   3  -1  22   34.46    1.63
   3   1  22   35.84    1.63
  -3  -1 -23   39.78    2.03
  -3   1 -23   42.46    2.06
   3  -1  23   43.86    1.84
   3   1  23   44.03    1.89
   3   1  23   46.38    1.87
   3  -1  23   48.09    1.97
   3   1  23   45.80    1.95
   3   1  24    2.77    0.36
   3   1  24    2.52    0.36
   3   1  25   24.43    1.00
   3   2 -26    1.62    0.25
   3  -2 -26    1.22    0.27
   3   2 -25   18.73    1.05
   3  -2 -25   21.39    1.13
   3  -2 -24   49.55    2.17
  -3   2  24   44.45    1.94
   3   2 -24   49.63    2.10
   3  -2 -24   49.71    2.08
   3  -2 -24   44.03    1.94
  -3   2  23   16.01    1.06
   3  -2 -23   17.84    1.27
   3   2 -23   17.81    1.18
   3  -2 -23   17.35    1.17
  -3   2  23   17.44    1.03
   3   2 -22    0.43    0.35
   3  -2 -22    0.40    0.51
  -3   2  22    0.53    0.37
  -3  -2  22    1.20    0.46
   3   2 -22    0.36    0.46
   3  -2 -22    0.36    0.46
   3  -2 -21   13.41    1.15
   3   2 -21   15.06    1.19
   3   2 -21   12.25    1.00
   3  -2 -21   14.07    1.24
  -3   2  21   11.79    1.11
  -3   2  21   11.83    0.97
  -3  -2  21   14.06    1.07
  -3   2  20   51.63    2.67
  -3   2  20   53.71    2.63
   3  -2 -20   53.62    2.65
  -3  -2  20   51.85    2.47
   3   2 -20   51.90    2.46
   3  -2 -20   52.95    2.75
   3  -2 -19    0.41    0.56
   3   2 -19    1.18    0.51
  -3   2  19    0.58    0.63
  -3   2  19    0.91    0.57
   3  -2 -19    1.70    0.61
  -3  -2  19    1.15    0.51
  -3  -2  19    0.89    0.43
  -3   2  18   38.56    2.15
  -3  -2  18   33.30    1.88
   3  -2 -18   34.84    2.12
  -3  -2  18   35.15    1.97
  -3   2  18   37.33    2.16
   3   2 -18   35.79    1.98
   3  -2 -18   35.12    2.20
   3   2 -17  138.13    7.57
   3  -2 -17  122.31    7.25
   3   2 -17  135.69    5.27
   3   2 -17  137.25    7.56
   3  -2 -17  135.22    7.46
   3   2 -17  118.82    7.79
   3  -2 -17  122.00    7.87
   3  -2 -17  128.95    8.50
   3  -2 -17  137.89    5.45
  -3  -2  17  149.11    5.32
  -3   2  17  134.13    5.45
  -3   2  17  137.44    5.21
  -3   2  17  135.05    5.36
  -3  -2  17  136.65    5.19
  -3   2  16  256.92    9.11
  -3  -2  16  245.38    8.68
   3  -2 -16  255.05    9.11
   3   2 -16  256.20   11.53
   3  -2 -16  226.94   11.06
   3  -2 -16  241.17   12.06
   3   2 -16  256.81   12.35
   3  -2 -16  237.68   12.65
   3   2 -16  256.44    8.91
   3   2 -16  247.02   11.48
   3  -2 -16  242.36   11.26
  -3  -2  16  252.33    8.83
  -3   2  16  256.13    8.80
  -3   2  16  265.66    9.05
  -3   2  15  219.21    7.71
  -3   2  15  220.74    7.93
  -3  -2  15  222.22    7.79
   3   2 -15  228.53   10.34
   3  -2 -15  232.42   10.34
   3  -2 -15  204.75   11.39
  -3  -2  15  204.36    7.61
   3  -2 -15  222.07    8.03
  -3   2  15  219.71    8.04
   3   2 -15  216.66   10.17
   3  -2 -15  236.76   10.38
   3   2 -15  211.40   10.88
   3  -2 -15  229.78   11.12
  -3   2  14  206.59    7.49
  -3   2  14  218.01    7.74
  -3  -2  14  218.31    7.65
   3   2 -14  236.11   10.21
   3  -2 -14  212.62    9.92
   3   2 -14  226.82   10.93
   3  -2 -14  203.64   10.56
  -3  -2  14  212.92    7.76
   3  -2 -14  212.99   11.29
  -3  -2  14  206.56    7.49
   3  -2 -14  216.99    7.85
   3   2 -14  232.33   10.21
   3  -2 -14  211.67    9.94
  -3   2  14  210.96    7.81
  -3  -2  13  144.58    5.52
   3  -2 -13  149.04    5.84
   3   2 -13  148.24    8.34
   3  -2 -13  148.30    8.29
  -3  -2  13  155.09    5.74
  -3   2  13  145.98    5.42
  -3   2  13  149.16    5.65
  -3  -2  13  144.30    5.54
  -3   2  13  159.53    5.81
  -3  -2  13  144.95    5.44
   3  -2 -13  148.22    5.76
   3  -2 -13  146.95    8.78
  -3  -2  12   21.84    1.37
   3  -2 -12   19.88    1.49
   3  -2 -12   23.64    2.87
   3   2 -12   20.06    2.65
  -3  -2  12   18.67    1.41
  -3   2  12   20.19    1.26
  -3   2  12   23.21    1.47
  -3  -2  12   20.16    1.36
  -3   2  12   18.90    1.43
  -3  -2  12   19.91    1.28
   3  -2 -12   21.39    1.50
   3   2 -12   15.64    2.16
   3  -2 -12   20.12    2.94
  -3  -2  12   19.97    1.96
  -3  -2  11   27.26    1.58
   3  -2 -11   28.18    1.79
   3  -2 -11   29.07    1.76
   3  -2 -11   21.55    2.96
  -3  -2  11   28.92    2.44
   3   2 -11   27.89    2.76
  -3   2  11   27.10    1.72
   3   2 -11   27.20    3.01
   3  -2 -11   31.40    3.19
  -3  -2  11   27.80    1.71
  -3   2  11   27.86    1.66
  -3  -2  11   32.46    1.71
  -3  -2  10   16.55    1.22
   3   2 -10   15.18    2.16
   3  -2 -10   16.00    2.24
   3  -2 -10   14.50    2.39
  -3  -2  10   14.17    1.71
   3   2 -10   13.35    1.85
  -3  -2   9    1.12    0.51
   3  -2  -9   -0.35    0.91
   3   2  -9   -0.23    0.51
   3   2  -9    1.46    0.92
   3  -2  -9    1.19    0.98
  -3  -2   9    1.74    0.92
  -3   2   9    0.88    0.75
   3   2  -8  392.86   14.57
   3  -2  -8  406.09   16.08
   3   2  -8  392.37   15.27
   3  -2  -8  391.10   15.32
  -3   2   8  365.13   15.16
  -3  -2   8  363.30   15.17
   3   2  -7    8.65    1.34
   3  -2  -7    7.64    1.59
   3   2  -7    8.96    1.58
   3  -2  -7   11.59    1.83
  -3  -2   7   14.24    1.92
  -3   2   7   10.02    1.66
   3   2  -6  123.98    5.86
   3  -2  -6  123.62    6.95
   3   2  -6  132.25    6.60
   3  -2  -6  120.04    6.49
  -3   2   6  119.94    6.52
  -3  -2   6  127.07    6.63
   3  -2  -5   30.97    2.79
   3   2  -5   31.13    2.76
  -3  -2   5   34.22    2.92
  -3   2   5   33.60    2.92
   3   2  -5   27.37    2.25
   3  -2  -5   28.06    2.89
  -3  -2   4   11.10    1.59
  -3   2   4    8.50    1.56
   3   2  -4    7.32    1.12
   3  -2  -4   10.52    1.79
   3   2  -4    7.35    1.40
   3  -2  -4   10.60    1.61
  -3  -2   3   17.04    2.04
  -3   2   3   18.32    2.11
   3   2  -3   18.07    1.65
   3  -2  -3   17.00    2.15
  -3  -2   3   18.03    1.19
  -3   2   3   17.47    1.18
   3   2  -3   20.15    2.09
   3  -2  -3   17.69    2.02
  -3  -2   2   30.05    2.77
   3  -2  -2   32.16    2.92
  -3   2   2   34.56    2.89
  -3  -2   2   31.95    1.70
  -3   2   2   32.40    1.71
   3   2  -2   32.24    2.72
   3  -2  -2   38.21    2.95
  -3  -2   1   31.23    2.72
   3  -2  -1   30.89    2.88
  -3   2   1   33.60    2.89
   3   2  -1   34.73    2.76
   3  -2  -1   31.35    2.69
  -3  -2   1   30.76    1.67
  -3   2   1   32.29    1.70
   3   2   0    0.21    0.57
   3  -2   0    0.84    0.72
  -3   2   0    0.93    0.77
  -3  -2   0    0.46    0.73
  -3  -2   0    0.66    0.44
  -3   2   0    0.92    0.43
   3  -2   0    0.24    0.77
   3   2   1  391.12   14.14
   3  -2   1  387.68   14.23
  -3  -2  -1  366.76   12.37
  -3   2  -1  363.99   12.36
  -3  -2  -1  387.12   14.53
  -3   2  -1  374.78   14.47
   3  -2   1  368.50   14.44
   3   2   2  529.15   18.57
   3  -2   2  527.00   18.64
  -3  -2  -2  511.63   16.84
  -3   2  -2  506.85   16.82
  -3   2  -2  537.99   19.10
   3   2   3  209.39    8.70
   3  -2   3  197.50    8.59
  -3  -2  -3  199.29    7.15
  -3   2  -3  201.30    7.14
   3   2   4   36.05    2.78
   3  -2   4   37.80    2.85
  -3  -2  -4   33.41    1.86
  -3   2  -4   31.83    1.82
   3   2   5  479.62   17.15
   3  -2   5  471.39   17.13
  -3   2  -5  462.07   15.34
  -3  -2  -5  457.84   15.36
  -3  -2  -6    0.08    0.43
  -3   2  -6    0.08    0.42
   3   2   6    1.32    0.72
   3  -2   6    1.10    0.75
  -3   2  -7    0.34    0.44
  -3  -2  -7    0.17    0.46
   3   2   7    0.23    0.62
   3  -2   7   -0.68    0.75
  -3  -2  -8    0.36    0.44
  -3   2  -8   -0.09    0.43
   3   2   8    0.24    0.61
   3  -2   8    0.47    0.61
  -3   2  -9   10.84    2.08
  -3   2  -9   12.12    2.12
  -3  -2  -9   10.48    2.02
  -3  -2  -9    9.21    1.90
   3   2   9   12.22    1.74
   3  -2   9    9.53    1.58
   3  -2   9   10.43    0.89
  -3  -2  -9   11.46    1.16
  -3   2  -9   12.55    1.15
   3   2   9   11.95    0.93
   3  -2   9   10.70    0.89
   3   2  10  110.06    4.20
   3  -2  10  114.85    4.25
  -3   2 -10  103.67    6.74
  -3  -2 -10  105.92    6.83
  -3  -2 -10  114.52    4.64
  -3   2 -10  112.61    4.59
  -3   2 -10   99.27    6.66
  -3  -2 -10  110.90    7.03
   3  -2  10  113.96    4.25
  -3  -2 -10  103.56    4.03
   3  -2  10  107.68    3.98
   3  -2  11   71.81    3.11
  -3   2 -11   78.55    5.76
  -3  -2 -11   84.81    5.98
   3  -2  11   75.84    3.13
   3   2  11   73.82    3.12
  -3   2 -11   82.35    5.80
  -3  -2 -11   67.13    5.38
   3  -2  11   70.49    2.95
   3  -2  11   73.99    2.91
  -3  -2 -11   74.20    3.47
  -3   2 -11   75.71    3.47
   3  -2  12   61.66    2.72
  -3   2 -12   59.63    5.14
  -3  -2 -12   54.50    4.94
   3   2  12   57.50    2.67
   3  -2  12   61.88    2.70
  -3   2 -12   51.11    4.76
  -3  -2 -12   53.12    4.89
   3  -2  12   59.57    2.59
   3  -2  12   59.00    2.51
  -3  -2 -12   67.04    3.16
  -3   2 -12   63.99    3.12
   3  -2  13  171.29    6.17
  -3   2 -13  156.67    9.30
  -3  -2 -13  172.78    9.64
   3  -2  13  171.24    6.15
   3   2  13  171.90    6.13
  -3   2 -13  155.22    9.22
  -3  -2 -13  145.29    9.05
   3  -2  13  166.09    6.02
   3  -2  13  163.95    5.91
  -3  -2 -13  172.93    6.61
  -3   2 -13  171.87    6.59
   3  -2  14  295.96    9.92
  -3   2 -14  272.58   13.56
  -3  -2 -14  292.88   13.85
  -3   2 -14  261.65   13.50
  -3  -2 -14  264.01   13.53
   3  -2  14  291.83    9.90
   3   2  14  298.08    9.91
  -3  -2 -14  292.54   10.40
  -3   2 -14  293.83   10.40
   3  -2  14  289.01    9.75
   3  -2  14  282.30    9.77
   3  -2  14  281.08    9.66
   3  -2  15  261.92    9.19
  -3   2 -15  245.93   12.81
  -3  -2 -15  268.49   13.21
   3  -2  15  259.91   11.85
   3   2  15  236.11   11.60
  -3   2 -15  249.27   12.87
  -3  -2 -15  239.76   12.68
   3   2  15  275.06    9.24
   3  -2  15  272.56    9.21
  -3  -2 -15  268.22    9.68
  -3   2 -15  269.55    9.69
   3   2  15  269.87    9.22
   3  -2  15  264.81    9.11
   3  -2  15  264.02    9.05
   3  -2  15  265.59    9.00
   3   2  15  267.88    9.11
   3  -2  16   37.99    3.53
   3   2  16   33.80    3.39
   3  -2  16   35.30    1.84
   3  -2  16   36.79    1.92
   3  -2  16   37.62    1.86
   3   2  16   36.64    1.99
   3   2  16   38.14    1.93
   3  -2  16   35.48    1.95
   3   2  16   36.17    1.97
  -3  -2 -16   36.58    2.30
  -3   2 -16   34.66    2.24
  -3  -2 -17    2.01    0.68
  -3   2 -17    1.23    0.62
   3   2  17    1.03    0.55
   3  -2  17    1.61    0.48
   3  -2  17    1.95    0.54
   3   2  17    1.67    0.54
   3  -2  17    1.45    0.48
   3   2  17    1.14    0.51
   3   2  18   12.67    1.09
   3  -2  18   10.06    0.95
   3   2  18   12.51    1.04
   3  -2  18   11.78    0.95
  -3  -2 -18   12.22    1.22
  -3   2 -18   12.07    1.23
   3   2  18   12.10    1.05
   3  -2  18   13.24    1.09
   3  -2  19   59.11    2.63
   3   2  19   61.78    2.66
   3   2  19   64.93    2.76
  -3  -2 -19   53.49    2.88
  -3   2 -19   59.85    2.97
   3  -2  19   61.29    2.70
   3   2  19   60.55    2.70
   3  -2  20   56.24    2.57
   3   2  20   64.69    2.66
   3   2  20   63.10    2.70
  -3  -2 -20   57.43    2.86
  -3   2 -20   64.83    2.96
   3  -2  20   62.66    2.71
   3   2  20   60.60    2.68
   3  -2  21   34.25    1.69
   3   2  21   35.97    1.76
   3  -2  21   35.57    1.77
   3   2  21   35.53    1.77
  -3  -2 -21   34.70    1.91
  -3   2 -21   33.54    1.90
   3   2  22    0.21    0.31
   3   2  22    1.15    0.39
   3  -2  22    0.47    0.37
  -3  -2 -22   -0.19    0.39
  -3   2 -22    0.07    0.37
   3   2  22    0.48    0.38
   3   2  23   54.43    2.12
   3   2  23   50.57    2.04
   3   2  24   -0.02    0.19
   3   2  24    0.20    0.23
  -3   3  25    7.58    0.52
  -3   3  24   75.73    2.77
   3   3 -24   71.99    2.74
   3   3 -23   11.02    0.83
  -3   3  23   11.63    0.86
  -3   3  23   12.97    0.94
   3  -3 -23   10.24    0.80
  -3   3  23   12.06    0.78
   3   3 -22    0.65    0.43
  -3   3  22    0.25    0.43
   3  -3 -22   -0.18    0.35
  -3   3  22    0.23    0.33
   3  -3 -21    4.13    0.64
   3   3 -21    5.23    0.70
  -3  -3  21    4.21    0.51
  -3   3  21    4.25    0.69
  -3  -3  20    9.47    0.82
   3   3 -20   13.04    1.09
   3  -3 -20   11.78    1.06
  -3   3  20   11.94    1.08
  -3  -3  20   10.81    0.98
   3  -3 -19    0.34    0.48
  -3  -3  19    0.39    0.39
  -3  -3  19   -0.30    0.49
  -3   3  19    0.76    0.54
  -3   3  18  100.47    4.26
  -3  -3  18   99.86    4.01
   3  -3 -18  102.96    4.27
  -3  -3  18  105.20    4.16
  -3  -3  18  100.51    3.94
  -3   3  18  106.80    4.27
   3  -3 -18   95.75    4.32
   3  -3 -17    0.19    0.53
  -3  -3  17    0.53    0.43
   3  -3 -17    0.21    0.62
  -3  -3  17    0.25    0.47
  -3   3  17   -0.29    0.48
  -3  -3  17    0.14    0.38
  -3   3  17    0.07    0.39
  -3   3  17    0.81    0.57
   3   3 -16   55.23    4.24
   3  -3 -16   56.78    4.18
   3   3 -16   49.56    4.07
   3  -3 -16   57.11    4.22
   3   3 -16   53.41    4.66
   3  -3 -16   51.37    4.53
   3  -3 -16   59.93    2.91
  -3  -3  16   59.62    2.71
   3  -3 -16   66.36    3.12
  -3  -3  16   60.21    2.79
  -3   3  16   57.24    2.87
  -3   3  16   53.48    2.55
  -3   3  16   56.36    2.81
  -3  -3  16   58.82    2.67
   3   3 -15   43.53    3.60
   3  -3 -15   35.77    3.28
   3   3 -15   43.48    4.07
   3  -3 -15   37.04    3.75
   3  -3 -15   42.13    2.31
  -3  -3  15   38.26    2.09
   3  -3 -15   43.70    2.46
  -3   3  15   41.66    2.27
   3   3 -15   36.28    3.32
   3  -3 -15   40.95    3.47
  -3   3  15   40.43    2.01
  -3   3  15   39.21    2.19
  -3  -3  15   38.49    2.07
   3   3 -14   29.14    2.90
   3  -3 -14   30.76    2.91
   3   3 -14   25.72    3.06
   3  -3 -14   32.20    3.46
   3  -3 -14   27.62    1.81
  -3  -3  14   28.57    1.69
   3  -3 -14   27.48    1.90
  -3   3  14   26.91    1.77
   3   3 -14   29.88    2.93
   3  -3 -14   28.42    2.82
  -3   3  14   25.49    1.52
  -3   3  14   29.32    1.79
  -3  -3  14   27.72    1.67
   3   3 -13  107.31    6.06
   3  -3 -13  101.64    5.85
   3  -3 -13  106.91    4.50
   3   3 -13  101.96    5.93
   3  -3 -13  109.27    5.97
   3   3 -13  105.17    6.56
   3  -3 -13  100.36    6.52
   3  -3 -13  106.53    4.39
  -3  -3  13  105.46    4.21
  -3   3  13  109.12    4.30
  -3  -3  13  101.51    4.17
  -3   3  13  100.16    4.30
  -3  -3  13  103.96    4.24
   3  -3 -12   78.22    3.57
   3   3 -12   75.68    5.32
   3  -3 -12   76.38    5.38
  -3  -3  12   75.57    3.28
   3  -3 -12   78.66    3.47
  -3   3  12   77.86    3.35
  -3  -3  12   76.38    3.30
  -3   3  12   77.10    3.41
  -3  -3  12   70.00    4.35
  -3  -3  12   79.12    3.34
   3  -3 -12   75.41    3.02
   3   3 -11   26.48    2.92
   3  -3 -11   28.41    3.03
  -3  -3  11   26.58    1.65
   3  -3 -11   28.15    1.79
   3  -3 -11   31.33    1.55
  -3  -3  11   29.84    1.71
  -3  -3  11   31.21    2.67
  -3   3  11   31.14    1.76
  -3  -3  11   31.88    1.76
   3  -3 -11   29.12    1.88
   3   3 -10  117.66    6.74
   3  -3 -10  118.39    6.84
  -3  -3  10  116.15    4.61
   3  -3 -10  124.08    4.80
  -3  -3  10  118.79    4.64
   3  -3 -10  119.72    4.40
  -3  -3  10  131.97    6.33
  -3   3  10  116.89    4.62
  -3  -3  10  123.57    4.68
   3  -3 -10  126.28    4.93
   3  -3  -9  208.37    7.39
  -3  -3   9  201.20    7.24
  -3  -3   9  199.00    7.11
   3  -3  -9  194.89    7.24
  -3  -3   9  199.31    7.10
  -3  -3   9  199.90    8.92
   3   3  -9  197.73    9.40
   3  -3  -9  212.52    9.70
  -3  -3   9  206.26    7.17
  -3   3   8    5.73    1.36
  -3  -3   8    6.79    1.38
  -3  -3   8    8.80    1.49
   3   3  -8    8.20    1.52
   3  -3  -8   11.87    1.89
  -3  -3   8    9.65    0.94
  -3  -3   7   80.17    5.04
  -3   3   7   80.80    5.08
   3  -3  -7   89.74    5.28
   3   3  -7   86.06    5.15
  -3  -3   7   87.71    4.99
  -3   3   6  179.06    8.78
  -3  -3   6  190.19    8.89
  -3  -3   6  207.43    8.80
   3  -3  -6  215.24    9.17
   3   3  -6  192.79    8.82
  -3   3   5    0.25    0.71
  -3  -3   5    0.49    0.71
   3   3  -5    0.23    0.68
   3  -3  -5    0.73    0.67
  -3  -3   4  546.31   19.82
  -3   3   4  554.71   19.85
   3  -3  -4  501.70   20.28
   3   3  -4  552.00   19.67
   3  -3  -4  554.01   19.78
  -3  -3   3   12.62    1.72
  -3   3   3    9.21    1.60
   3  -3  -3   10.22    1.80
   3   3  -3   11.44    1.57
   3  -3  -3   13.22    1.72
  -3  -3   2  152.38    7.34
  -3   3   2  162.93    7.50
  -3   3   2  161.67    5.70
  -3  -3   2  158.42    5.68
   3  -3  -2  141.31    7.73
   3   3  -2  157.73    7.25
   3  -3  -2  160.68    7.36
  -3   3   1   53.01    3.57
  -3  -3   1   40.55    3.20
  -3  -3   1   40.08    2.03
  -3   3   1   43.28    2.06
   3   3  -1   43.52    3.11
   3  -3  -1   46.06    3.24
   3  -3  -1   44.01    3.60
  -3  -3   0  129.04    4.89
  -3   3   0  131.77    4.90
   3   3   0  132.56    6.29
   3  -3   0  131.24    6.35
   3  -3   0  140.22    7.07
  -3  -3   0  138.74    6.64
  -3   3   0  133.11    6.60
  -3  -3  -1   16.26    1.15
  -3   3  -1   16.72    1.17
   3   3   1   17.03    1.87
   3  -3   1   16.12    1.81
  -3  -3  -1   18.06    2.07
   3  -3   1   16.17    2.08
  -3   3  -1   15.83    1.97
  -3  -3  -2  308.05   10.46
  -3   3  -2  310.01   10.43
  -3  -3  -2  307.01   12.46
  -3   3  -2  316.37   12.47
   3   3   2  307.69   11.97
   3  -3   2  310.69   12.05
  -3   3  -3    0.25    0.63
  -3  -3  -3   -0.25    0.68
   3   3   3    0.20    0.54
   3  -3   3   -0.40    0.61
  -3   3  -3    0.21    0.37
  -3  -3  -3   -0.14    0.36
  -3  -3  -4   24.64    1.51
  -3   3  -4   23.72    1.48
   3   3   4   22.30    2.16
   3  -3   4   20.21    2.14
  -3   3  -5   32.33    1.84
  -3  -3  -5   33.34    1.86
   3   3   5   38.23    2.86
   3  -3   5   34.29    2.77
  -3  -3  -6   74.62    4.59
  -3   3  -6   85.00    3.56
  -3  -3  -6   86.82    3.60
   3   3   6   79.22    4.65
   3  -3   6   82.09    4.73
   3   3   7  100.01    5.45
   3  -3   7  100.19    5.49
  -3  -3  -7  103.20    5.42
  -3  -3  -7  106.62    4.30
  -3   3  -7  101.38    4.23
   3  -3   7  108.12    4.04
   3  -3   8   21.99    1.30
  -3  -3  -8   20.95    2.10
   3  -3   8   20.86    1.31
   3   3   8   21.37    1.27
   3  -3   8   20.49    1.26
  -3  -3  -8   21.68    1.52
  -3   3  -8   23.20    1.53
  -3  -3  -9  215.63    7.99
  -3   3  -9  226.05    8.00
   3  -3   9  217.66    7.60
  -3  -3  -9  217.77    7.57
   3  -3   9  222.80    7.59
   3   3   9  216.81    7.56
   3  -3   9  225.26    7.69
  -3  -3 -10  251.97    8.94
  -3   3 -10  254.20    8.92
  -3  -3 -10  242.00    8.41
   3  -3  10  243.66    8.46
   3   3  10  241.92    8.44
   3  -3  10  255.33    8.49
   3  -3  10  251.12    8.59
   3  -3  11    0.38    0.36
   3   3  11    0.19    0.33
  -3  -3 -11    0.12    0.35
   3  -3  11    0.25    0.35
  -3  -3 -11    0.20    0.51
  -3   3 -11    0.10    0.50
  -3  -3 -12    8.76    1.04
  -3  -3 -12    7.73    0.75
   3   3  12    8.26    0.82
   3  -3  12    9.20    0.84
   3  -3  12    7.48    0.77
  -3   3 -12    6.62    0.94
   3   3  13    0.82    0.45
   3  -3  13    1.70    0.47
  -3  -3 -13    1.28    0.57
  -3   3 -13    1.06    0.56
  -3  -3 -13    0.84    0.37
   3  -3  13    0.58    0.70
   3   3  13    0.58    0.65
   3  -3  13    1.36    0.46
   3  -3  13    1.33    0.38
  -3   3 -14    5.55    1.66
  -3  -3 -14    4.70    1.61
  -3   3 -14    3.78    1.34
  -3  -3 -14    4.20    1.39
  -3  -3 -14    4.68    0.59
   3  -3  14    6.15    0.81
   3  -3  14    5.32    0.70
   3  -3  14    4.98    0.60
   3  -3  14    3.58    1.19
   3   3  14    2.66    1.02
   3  -3  14    5.07    0.60
   3   3  14    4.53    0.69
  -3  -3 -14    4.39    0.81
  -3   3 -14    6.21    0.92
   3  -3  14    6.51    0.75
   3   3  14    5.12    0.67
   3  -3  15   25.72    2.74
  -3  -3 -15   23.58    1.73
  -3   3 -15   24.18    1.74
   3  -3  15   22.57    1.45
   3   3  15   22.24    1.44
   3  -3  15   22.43    1.31
   3  -3  15   27.79    1.55
   3   3  15   22.89    1.49
   3   3  15   25.74    1.50
  -3  -3 -16  318.79   11.34
  -3   3 -16  316.04   11.35
   3  -3  16  324.61   10.94
   3   3  16  333.11   10.96
   3  -3  16  325.11   10.95
   3   3  16  335.74   11.00
   3   3  16  317.47   10.89
  -3  -3 -17   29.22    1.51
   3   3  17   30.23    1.72
   3  -3  17   31.10    1.70
   3   3  17   30.54    1.68
  -3  -3 -17   29.09    1.89
  -3   3 -17   29.21    1.93
   3  -3  17   32.66    1.72
   3   3  17   32.45    1.72
   3   3  18    0.43    0.41
   3  -3  18   -0.07    0.38
  -3  -3 -18    0.09    0.49
  -3   3 -18    0.46    0.54
   3   3  18    0.07    0.43
  -3  -3 -18   -0.17    0.29
   3  -3  18   -0.13    0.38
   3   3  18    0.19    0.39
  -3  -3 -19    1.98    0.59
  -3   3 -19    1.94    0.57
   3   3  19    1.76    0.48
   3  -3  19    1.69    0.46
   3   3  19    1.99    0.50
   3  -3  19    2.52    0.53
   3   3  19    2.24    0.56
   3   3  20   23.81    1.33
   3   3  20   25.14    1.33
   3   3  20   20.05    1.26
  -3   3 -20   21.72    1.43
   3   3  21    2.83    0.48
   3   3  21    3.25    0.51
  -3   3 -21    2.91    0.51
   3   3  22    0.16    0.30
   3   3  23    0.27    0.26
   3   3  23    0.41    0.24
   3   3  24   14.16    0.61
   3   3  24   13.82    0.62
   3  -4 -24   12.42    0.74
   3  -4 -23    1.00    0.39
  -3   4  22   25.98    1.32
   3  -4 -22   25.51    1.39
   3   4 -22   20.93    1.09
  -3  -4  22   21.23    1.07
   3  -4 -22   22.93    1.27
  -3   4  21    4.76    0.64
   3  -4 -21    4.13    0.65
   3   4 -21    4.51    0.55
  -3  -4  21    5.44    0.56
   3  -4 -21    4.19    0.60
  -3   4  20    2.75    0.59
   3  -4 -20    3.53    0.70
  -3  -4  20    3.41    0.52
   3   4 -20    3.95    0.56
   3  -4 -20    2.57    0.55
  -3   4  19   37.62    1.94
   3  -4 -19   36.39    2.07
  -3  -4  19   34.84    1.81
   3   4 -19   36.40    1.81
   3  -4 -19   31.69    1.88
  -3   4  18    0.63    0.43
   3   4 -18   -0.20    0.41
   3  -4 -18    0.53    0.45
  -3  -4  18    1.21    0.52
   3  -4 -18    0.75    0.60
  -3   4  17   45.32    2.33
  -3  -4  17   48.03    2.31
   3   4 -17   44.43    2.20
   3  -4 -17   45.41    2.33
   3  -4 -17   45.01    2.48
  -3  -4  16    1.24    0.58
  -3   4  16    0.67    0.45
   3  -4 -16    0.61    0.47
  -3  -4  16    0.65    0.52
   3  -4 -16    0.31    0.55
   3  -4 -15    2.70    0.74
  -3  -4  15    3.05    0.53
  -3   4  15    3.27    0.69
  -3  -4  15    3.68    0.59
   3  -4 -15    1.40    1.21
   3  -4 -15    4.37    0.76
  -3  -4  15    3.60    0.69
  -3  -4  14  389.01   12.82
   3  -4 -14  378.64   12.85
   3  -4 -14  385.71   13.06
   3  -4 -14  345.85   15.36
  -3  -4  14  368.58   12.48
  -3  -4  14  381.56   12.61
  -3   4  14  378.71   12.76
   3  -4 -14  390.86   17.13
   3  -4 -13    7.80    1.97
  -3  -4  13    9.65    0.85
  -3  -4  13    8.35    1.00
  -3  -4  13    9.08    0.98
   3  -4 -13    7.08    0.73
   3  -4 -13    7.53    1.00
   3  -4 -13    8.01    1.45
   3  -4 -13    9.10    1.69
   3  -4 -13    6.09    1.30
  -3   4  13    7.08    0.88
  -3  -4  13    7.06    0.82
   3  -4 -13    6.86    0.89
  -3  -4  13    6.69    0.88
   3  -4 -12    0.54    0.49
  -3  -4  12    0.25    0.48
  -3  -4  12    0.36    0.57
  -3  -4  12    0.25    0.47
   3  -4 -12    0.17    0.40
   3  -4 -12   -0.51    0.58
   3  -4 -12   -0.23    0.71
   3  -4 -12    0.32    0.71
   3  -4 -12   -0.24    0.53
  -3  -4  12   -0.13    0.40
  -3   4  12    0.39    0.48
  -3  -4  12   -0.07    0.44
  -3  -4  12    0.23    0.56
   3  -4 -12    0.45    1.08
   3  -4 -11  888.13   32.51
  -3  -4  11  827.58   30.02
  -3  -4  11  874.89   27.78
  -3  -4  11  872.09   28.09
  -3  -4  11  867.33   28.02
   3  -4 -11  896.63   27.68
   3  -4 -11  897.46   28.27
   3  -4 -11  794.81   29.62
   3  -4 -11  838.39   30.71
   3  -4 -11  849.87   29.81
  -3  -4  11  870.60   27.91
  -3   4  11  873.14   27.92
  -3  -4  11  885.64   28.02
   3  -4 -11  879.86   28.08
  -3  -4  10  445.84   14.85
  -3   4  10  441.12   14.80
   3  -4 -10  459.53   14.66
   3  -4 -10  443.68   15.13
  -3  -4  10  445.10   14.72
  -3  -4  10  456.15   15.01
  -3  -4  10  446.26   14.92
  -3  -4  10  449.34   14.93
   3  -4 -10  461.14   15.02
   3  -4 -10  467.01   17.61
   3  -4 -10  432.56   18.66
  -3  -4  10  431.83   16.99
  -3  -4   9    7.33    1.46
   3  -4  -9    4.03    1.57
   3  -4  -9    5.49    0.79
  -3  -4   9    6.79    0.81
  -3  -4   9    6.26    0.83
   3  -4  -9    6.65    0.72
  -3  -4   9    5.08    0.74
   3  -4  -9    6.92    0.90
   3   4  -9    5.60    1.37
   3  -4  -9    5.60    1.31
  -3  -4   9    6.39    0.73
  -3   4   9    5.42    0.70
  -3  -4   9    4.96    0.69
  -3  -4   8  413.35   13.42
   3  -4  -8  407.66   13.18
   3  -4  -8  405.22   13.61
  -3  -4   8  387.34   13.23
  -3  -4   8  402.08   13.45
  -3  -4   8  405.21   13.41
   3  -4  -8  403.02   13.47
  -3  -4   8  407.23   13.38
  -3  -4   8  398.78   15.63
   3  -4  -8  406.81   17.03
   3   4  -8  383.47   15.42
   3  -4  -8  383.34   15.57
  -3  -4   7   20.68    1.32
   3  -4  -7   18.03    1.17
   3  -4  -7   18.90    1.39
  -3  -4   7   19.34    1.31
  -3  -4   7   19.82    1.35
  -3  -4   7   13.00    1.91
   3  -4  -7   21.55    2.79
  -3  -4   7   16.90    1.17
  -3  -4   7   19.69    1.33
   3  -4  -7   18.44    1.31
   3   4  -7   15.40    1.98
   3  -4  -7   20.01    2.23
  -3  -4   6    1.17    0.39
  -3  -4   6    0.76    0.43
   3  -4  -6    0.56    0.44
   3  -4  -6    1.18    0.51
  -3  -4   6    0.92    0.44
  -3  -4   6    1.32    0.83
   3  -4  -6    0.36    0.80
   3   4  -6    0.69    0.59
   3  -4  -6   -0.24    0.54
  -3  -4   6    0.64    0.40
  -3   4   6    0.72    0.69
  -3  -4   6    1.42    0.68
   3  -4  -5   73.86    2.94
  -3  -4   5   70.72    3.06
  -3  -4   5   68.60    3.04
  -3  -4   5   74.95    4.72
   3  -4  -5   75.39    5.29
  -3  -4   5   72.98    2.97
   3   4  -5   77.21    4.42
   3  -4  -5   74.12    4.47
  -3  -4   5   69.27    4.37
  -3   4   5   69.02    4.43
  -3  -4   4   80.97    3.33
   3   4  -4   78.23    4.53
   3  -4  -4   79.98    4.65
   3  -4  -4   83.73    3.34
   3  -4  -4   80.81    3.19
  -3  -4   4   77.54    4.93
   3  -4  -4   79.40    5.38
  -3   4   4   80.99    4.75
  -3  -4   4   83.37    4.77
   3  -4  -3  115.81    6.74
  -3  -4   3  110.34    5.85
  -3   4   3  111.08    5.88
   3   4  -3  125.04    5.85
   3  -4  -3  115.41    5.79
   3  -4  -3  116.85    4.38
  -3   4   2    3.12    1.02
  -3  -4   2    2.86    0.86
   3  -4  -2    3.53    0.55
   3   4  -2    3.05    0.84
   3  -4  -2    3.60    0.95
  -3  -4   2    3.37    1.14
   3  -4  -2    3.65    1.18
  -3  -4   1    0.88    0.63
  -3   4   1    1.98    0.75
   3  -4  -1    1.00    0.37
  -3  -4   1    0.52    0.75
   3  -4  -1    1.77    0.93
   3   4  -1    1.48    0.65
   3  -4  -1    1.74    0.68
  -3  -4   0    6.45    1.36
   3  -4   0    6.85    1.41
   3   4   0    6.65    1.10
   3  -4   0    3.76    0.94
  -3  -4   0    6.16    0.65
  -3  -4   0    6.20    1.19
  -3   4   0    6.62    1.25
  -3  -4  -1    0.67    0.35
   3   4   1    1.25    0.56
   3  -4   1    1.85    0.65
  -3  -4  -1    1.28    0.78
  -3  -4  -1    1.78    0.73
  -3   4  -1    2.01    0.76
  -3  -4  -2    0.57    0.37
   3   4   2    0.72    0.46
   3  -4   2    0.19    0.45
  -3  -4  -2    0.68    0.66
  -3   4  -2    0.45    0.69
  -3  -4  -2    0.51    0.70
   3   4   3   41.08    2.90
   3  -4   3   41.06    2.95
  -3  -4  -3   41.04    2.04
  -3   4  -3   42.05    3.25
  -3  -4  -3   48.53    3.59
  -3  -4  -3   46.59    3.39
  -3  -4  -4   11.55    1.76
  -3   4  -4   11.69    1.68
  -3  -4  -4   10.02    1.60
   3   4   4   14.00    1.59
   3  -4   4   12.65    1.54
  -3  -4  -4   11.25    0.97
   3  -4   4   10.79    0.87
   3  -4   5  129.33    4.91
  -3   4  -5  124.50    6.62
  -3  -4  -5  126.03    6.59
  -3  -4  -5  130.57    6.77
  -3  -4  -5  128.24    4.95
   3   4   5  124.06    6.09
   3  -4   5  128.65    6.19
   3  -4   5  132.83    4.83
   3  -4   5  139.28    4.78
   3  -4   6  340.34   11.08
   3  -4   6  325.99   12.67
  -3  -4  -6  326.26   11.23
   3  -4   6  329.24   11.15
  -3  -4  -6  334.96   13.20
  -3   4  -6  334.70   13.45
  -3  -4  -7  138.51    5.34
  -3   4  -7  144.11    5.39
  -3  -4  -7  133.01    6.78
   3  -4   7  145.28    5.13
  -3  -4  -7  137.67    5.09
   3  -4   7  146.11    5.21
   3  -4   7  137.58    5.22
   3  -4   8  171.13    6.16
  -3   4  -8  166.63    6.31
  -3  -4  -8  169.28    6.32
  -3  -4  -8  169.89    6.09
  -3  -4  -8  173.90    6.03
   3  -4   8  171.53    6.03
  -3  -4  -8  155.88    7.62
   3  -4   8  174.84    6.16
  -3  -4  -9   28.80    1.76
  -3   4  -9   26.52    1.71
   3  -4   9   27.32    1.49
   3  -4   9   29.24    1.62
   3  -4   9   27.32    1.60
  -3  -4  -9   27.72    1.48
  -3  -4  -9   27.50    1.54
  -3  -4 -10  245.87    8.20
  -3   4 -10  249.99    8.67
  -3  -4 -10  235.52    8.61
   3  -4  10  241.68    8.22
   3  -4  10  233.38    8.20
   3  -4  10  239.08    8.38
  -3  -4 -10  243.31    8.34
   3  -4  10  251.80    8.44
   3  -4  11  119.20    4.60
  -3  -4 -11  126.83    5.01
  -3   4 -11  125.46    5.02
   3  -4  11  119.27    4.55
  -3  -4 -11  127.32    4.70
  -3  -4 -11  129.69    4.56
   3  -4  11  132.64    4.85
   3   4  12  368.30   12.05
   3  -4  12  367.22   12.05
   3  -4  12  363.77   12.13
  -3  -4 -12  374.05   12.09
  -3   4 -12  357.63   12.46
  -3  -4 -12  356.69   12.45
   3  -4  12  344.49   11.92
   3  -4  12  384.60   12.31
   3   4  12  369.24   12.14
  -3  -4 -13    6.68    0.87
  -3   4 -13    7.52    0.94
  -3  -4 -13    7.63    0.76
   3  -4  13    7.72    0.85
   3   4  13    6.32    0.72
   3  -4  13    6.37    0.71
   3  -4  13    7.04    0.77
   3   4  13    6.58    0.75
  -3  -4 -14    0.73    0.48
  -3   4 -14    0.74    0.52
   3   4  14    1.21    0.48
   3   4  14    0.25    0.43
   3  -4  14    0.83    0.39
   3   4  14    0.66    0.39
   3  -4  14    0.72    0.38
  -3   4 -15   39.01    2.16
  -3  -4 -15   34.56    2.07
   3   4  15   41.17    1.99
   3   4  15   41.56    1.95
   3   4  15   37.87    1.89
   3   4  16    1.83    0.46
  -3   4 -16    1.02    0.46
   3   4  16    2.37    0.55
  -3  -4 -16    1.52    0.46
   3   4  16    2.43    0.52
  -3  -4 -17   37.21    1.75
   3   4  17   37.42    1.78
  -3   4 -17   32.14    1.91
   3   4  17   39.05    1.83
   3   4  17   37.22    1.85
   3   4  18    0.57    0.39
   3   4  18    0.44    0.32
  -3  -4 -18    0.55    0.35
   3   4  18    0.17    0.39
   3   4  19   57.21    2.36
   3   4  19   55.92    2.30
   3   4  19   50.78    2.21
  -3  -4 -19   58.20    2.15
   3   4  20    3.80    0.51
   3   4  21   15.18    0.88
  -3  -4 -22    2.76    0.33
   3   4  22    2.31    0.33
   3  -4  23   14.87    0.73
   3   4  23   16.07    0.71
  -3   5  23   10.74    0.64
  -3  -5  22    0.58    0.23
  -3   5  22    0.45    0.23
   3  -5 -21   59.74    2.57
  -3  -5  21   66.16    2.47
  -3  -5  21   65.28    2.46
   3  -5 -20    4.55    0.61
  -3  -5  20    4.58    0.57
  -3   5  20    5.18    0.58
  -3  -5  20    4.62    0.58
  -3  -5  19    1.37    0.44
   3  -5 -19    1.55    0.50
  -3  -5  19    1.51    0.49
   3  -5 -19    0.88    0.47
  -3   5  19    1.64    0.44
  -3   5  18    0.19    0.39
   3  -5 -18   -0.08    0.46
  -3  -5  18    0.07    0.43
   3  -5 -18   -0.23    0.50
   3  -5 -17   15.41    1.25
  -3   5  17   15.60    1.13
  -3  -5  17   14.34    0.94
  -3  -5  17   14.81    1.15
   3  -5 -17   14.32    1.23
   3  -5 -16   12.31    1.15
  -3   5  16   10.94    0.96
  -3  -5  16    9.55    0.84
  -3  -5  16   10.74    1.02
   3  -5 -16   12.76    1.19
  -3  -5  15    6.08    0.82
   3  -5 -15    8.09    0.98
  -3  -5  15    8.18    0.78
   3  -5 -15    5.23    0.84
   3  -5 -15    6.46    0.64
  -3   5  15    7.56    0.83
  -3   5  14  324.21   10.96
  -3  -5  14  320.27   11.10
  -3  -5  14  322.97   10.88
   3  -5 -14  323.04   10.70
   3  -5 -14  331.51   11.28
   3  -5 -13  150.35    5.79
  -3  -5  13  152.22    5.67
  -3   5  13  144.65    5.47
  -3  -5  13  140.96    5.33
  -3  -5  13  146.03    5.43
   3  -5 -13  151.82    5.32
   3  -5 -13  143.85    8.65
   3  -5 -12   19.56    1.51
  -3  -5  12   17.13    1.35
   3  -5 -12   19.17    1.51
  -3   5  12   17.13    1.23
  -3  -5  12   17.83    1.22
  -3  -5  12   18.56    1.29
   3  -5 -12   19.79    1.23
   3  -5 -12   18.62    2.85
   3  -5 -11  140.97    5.48
  -3  -5  11  140.57    5.37
   3  -5 -11  142.77    5.51
  -3  -5  11  139.14    5.37
  -3  -5  11  133.45    5.13
  -3  -5  11  136.07    5.18
   3  -5 -11  140.19    5.09
   3  -5 -11  148.28    8.60
  -3  -5  11  121.27    6.78
   3  -5 -10   19.94    1.47
  -3  -5  10   18.43    1.36
   3  -5 -10   16.03    1.37
  -3  -5  10   15.72    1.26
  -3  -5  10   14.06    1.12
  -3  -5  10   16.77    1.22
   3  -5 -10   17.33    1.20
   3  -5 -10   14.22    2.49
  -3  -5  10   13.20    1.92
   3  -5  -9  142.67    5.57
  -3  -5   9  144.62    5.50
   3  -5  -9  150.27    5.65
  -3  -5   9  143.99    5.48
  -3  -5   9  141.59    5.35
  -3  -5   9  139.36    5.33
   3  -5  -9  146.27    5.26
   3  -5  -9  143.15    8.39
  -3  -5   9  127.45    7.19
   3  -5  -8    5.79    0.84
  -3  -5   8    4.67    1.35
   3  -5  -8    6.70    1.62
   3  -5  -8    6.25    0.89
  -3  -5   8    7.99    0.88
   3  -5  -8    7.29    0.80
  -3  -5   8    7.64    0.81
  -3  -5   8    8.72    0.91
  -3  -5   8    5.94    0.78
   3  -5  -7  142.42    5.39
  -3  -5   7  133.07    5.25
   3  -5  -7  141.73    5.13
  -3  -5   7  136.79    5.19
   3  -5  -7  148.67    8.23
  -3  -5   7  137.91    7.34
  -3  -5   7  137.42    5.30
   3  -5  -6  170.97    6.39
  -3  -5   6  172.96    6.30
   3  -5  -6  170.93    6.15
  -3  -5   6  174.18    6.24
   3  -5  -6  183.62    9.31
  -3  -5   6  175.03    8.62
  -3  -5   6  169.77    6.32
   3  -5  -5  106.15    4.23
  -3  -5   5  102.27    4.15
   3  -5  -5  103.30    4.03
  -3  -5   5  109.30    4.12
   3  -5  -5  100.75    6.40
  -3  -5   5  103.45    6.15
  -3  -5   5  102.46    4.17
  -3  -5   4  177.64    6.62
   3  -5  -4  197.36    9.51
  -3  -5   4  177.72    8.88
   3  -5  -4  184.85    6.51
  -3  -5   4  190.01    6.60
   3  -5  -4  185.34    6.69
  -3  -5   4  181.51    6.62
  -3  -5   4  187.38    6.61
   3  -5  -4  182.53    6.46
   3  -5  -3    9.61    0.78
   3  -5  -3    9.04    0.83
   3  -5  -3    9.50    0.94
  -3  -5   3   12.81    1.01
  -3  -5   3   12.08    0.96
  -3  -5   3   10.26    0.92
   3  -5  -3   10.77    1.88
  -3  -5   2    0.06    0.32
   3  -5  -2    0.10    0.30
  -3  -5   2    0.60    0.77
   3  -5  -2    0.31    0.70
  -3  -5   2   -0.06    0.34
   3  -5  -2    0.35    0.38
   3  -5  -2    0.24    0.40
   3  -5  -2    0.24    0.51
   3  -5  -1   34.67    1.80
   3  -5  -1   33.28    1.80
  -3  -5   1   34.80    3.24
  -3  -5   1   35.23    1.80
   3  -5  -1   37.63    1.81
  -3  -5   1   34.01    1.75
  -3  -5   0   -0.30    0.85
  -3  -5   0    0.40    0.36
   3  -5   0    0.19    0.31
   3  -5   0    0.29    0.45
   3  -5   0   -0.06    0.41
  -3  -5   0    1.12    0.39
  -3  -5  -1    3.82    1.20
   3  -5   1    2.30    0.52
  -3  -5  -1    2.35    0.50
   3  -5   1    2.58    0.57
   3  -5   1    2.33    0.49
   3  -5   1    1.80    0.39
  -3  -5  -2  125.27    6.84
  -3  -5  -2  130.00    4.66
   3  -5   2  119.25    4.41
   3  -5   2  125.48    4.59
   3  -5   2  129.92    4.69
   3  -5   2  115.29    4.48
   3  -5   3   15.10    1.02
   3  -5   3   14.54    1.07
   3  -5   3   14.43    0.98
   3  -5   3   14.88    1.09
  -3  -5  -3   17.81    2.27
   3  -5   4    0.46    0.43
   3  -5   4    0.05    0.35
   3  -5   4    0.91    0.45
   3  -5   4    0.62    0.33
   3  -5   4    0.12    0.33
  -3  -5  -4    0.56    0.77
   3  -5   5    6.48    0.68
   3  -5   5    5.95    0.64
   3  -5   5    5.04    0.69
  -3  -5  -5    6.86    1.47
   3  -5   5    5.92    0.78
   3  -5   6  545.49   17.66
  -3  -5  -6  536.90   17.54
   3  -5   6  556.51   17.48
   3  -5   6  503.65   17.25
   3  -5   6  559.98   17.49
  -3  -5  -6  553.89   20.07
  -3  -5  -6  548.41   17.50
   3  -5   7   53.43    2.61
   3  -5   7   57.30    2.50
  -3  -5  -7   57.10    2.56
  -3  -5  -7   53.81    3.88
  -3  -5  -7   54.84    2.47
   3  -5   7   58.16    2.55
  -3  -5  -8  157.79    5.78
   3  -5   8  155.60    5.87
  -3  -5  -8  159.03    5.72
   3  -5   8  157.77    5.75
   3  -5   8  163.17    5.77
  -3  -5  -9  278.83    9.45
  -3  -5  -9  277.01    9.35
   3  -5   9  275.33    9.54
   3  -5   9  273.89    9.46
   3  -5   9  281.42    9.42
  -3  -5 -10   88.29    3.54
  -3  -5 -10   90.89    3.46
   3  -5  10   87.74    3.56
   3  -5  10   89.74    3.64
   3   5  10   79.05    3.36
   3  -5  10   89.96    3.50
  -3  -5 -11   73.28    2.96
   3  -5  11   70.91    3.00
  -3  -5 -11   74.63    3.09
   3   5  11   73.28    2.99
   3  -5  11   76.80    3.17
  -3  -5 -12   68.70    2.91
   3  -5  12   68.93    2.84
   3   5  12   69.32    2.86
   3   5  13   33.17    1.66
   3   5  13   30.75    1.60
  -3  -5 -13   31.92    1.59
  -3  -5 -14   34.92    1.76
   3   5  14   32.37    1.66
   3   5  14   33.16    1.65
  -3  -5 -15    2.65    0.54
   3   5  15    2.34    0.47
   3   5  15    1.51    0.43
  -3  -5 -16    2.13    0.49
   3   5  16    2.03    0.42
   3   5  16    3.18    0.49
  -3  -5 -17    2.80    0.48
   3   5  17    3.98    0.50
   3   5  17    2.79    0.48
  -3  -5 -18    5.22    0.53
   3   5  18    6.51    0.58
   3   5  18    5.08    0.53
  -3  -5 -19   19.07    0.90
   3   5  19   16.52    0.92
  -3  -5 -20    0.95    0.34
   3   5  20    0.53    0.21
  -3  -5 -20    0.65    0.22
  -3  -5 -21    5.02    0.43
   3  -5  21    6.17    0.50
   3   5  22    1.00    0.17
  -3   6  22    4.87    0.34
  -3  -6  21   -0.10    0.18
  -3   6  21    0.08    0.21
  -3  -6  20   13.01    0.80
  -3  -6  20   14.12    0.78
   3  -6 -20   12.48    0.85
  -3  -6  19   -0.04    0.35
   3  -6 -19    0.06    0.32
  -3  -6  19    0.08    0.30
   3  -6 -18   28.45    1.61
  -3  -6  18   31.72    1.56
  -3  -6  18   32.88    1.54
  -3  -6  18   28.22    1.31
   3  -6 -17   72.42    3.06
  -3  -6  17   68.40    2.88
  -3  -6  17   71.60    2.87
  -3  -6  17   66.17    2.64
   3  -6 -16   84.96    3.64
  -3  -6  16   80.83    3.24
  -3  -6  16   88.45    3.47
  -3  -6  16   91.82    3.55
   3  -6 -15   46.27    2.36
   3  -6 -15   46.00    2.08
  -3  -6  15   45.06    2.06
   3  -6 -15   41.29    1.88
  -3  -6  15   44.46    2.22
   3  -6 -14  183.40    6.64
  -3  -6  14  194.06    6.67
   3  -6 -14  187.87    6.48
  -3  -6  14  189.93    6.83
  -3  -6  13  153.62    5.72
  -3  -6  13  155.47    5.57
   3  -6 -13  153.00    5.61
   3  -6 -13  152.10    5.40
  -3  -6  13  143.21    5.63
   3  -6 -12  108.58    4.65
   3  -6 -12  113.00    4.26
  -3  -6  12  118.10    4.42
  -3  -6  12  119.34    4.59
  -3  -6  12  108.70    4.49
   3  -6 -11   66.92    3.13
   3  -6 -11   61.81    2.72
  -3  -6  11   65.08    2.85
  -3  -6  11   61.76    2.94
  -3  -6  11   64.24    2.96
   3  -6 -10  102.32    4.31
   3  -6 -10  100.94    3.91
  -3  -6  10  103.57    4.05
  -3  -6  10   95.44    4.09
  -3  -6  10   98.35    4.10
   3  -6  -9  429.28   18.15
  -3  -6   9  418.04   17.30
   3  -6  -9  449.02   15.19
   3  -6  -9  442.30   14.78
  -3  -6   9  461.33   14.90
  -3  -6   9  466.23   15.04
  -3  -6   9  450.99   15.00
   3  -6  -8    2.78    0.69
  -3  -6   8    3.33    0.62
   3  -6  -8    2.88    0.76
  -3  -6   8    3.24    0.62
   3  -6  -8    2.90    1.33
  -3  -6   8    5.12    1.32
  -3  -6   8    5.49    0.81
   3  -6  -7  228.27    7.79
   3  -6  -7  226.38    8.10
  -3  -6   7  217.36    7.80
  -3  -6   7  222.78    7.85
   3  -6  -7  213.96   10.64
  -3  -6   7  192.63   10.03
  -3  -6   7  230.96    7.96
   3  -6  -6   33.73    1.87
  -3  -6   6   31.90    1.80
   3  -6  -6   37.13    2.08
  -3  -6   6   35.52    1.91
  -3  -6   6   36.99    1.96
   3  -6  -6   32.98    3.41
  -3  -6   6   30.00    3.13
  -3  -6   5    8.44    0.90
   3  -6  -5    9.93    0.99
   3  -6  -5    8.77    0.98
  -3  -6   5    7.97    0.81
   3  -6  -5    7.17    0.72
  -3  -6   5    9.02    0.92
   3  -6  -5    9.26    1.75
  -3  -6   5    9.28    1.72
   3  -6  -5    9.55    0.89
   3  -6  -4    0.72    0.44
  -3  -6   4    0.39    0.43
  -3  -6   4    0.20    0.33
   3  -6  -4    0.52    0.50
   3  -6  -4    0.96    0.82
  -3  -6   4    1.61    0.93
   3  -6  -4    0.63    0.39
   3  -6  -4    0.97    0.54
  -3  -6   4    0.79    0.43
   3  -6  -4    0.72    0.36
  -3  -6   4    0.96    0.46
  -3  -6   3   59.70    2.64
   3  -6  -3   57.04    2.44
   3  -6  -3   58.16    2.58
  -3  -6   3   53.55    2.61
   3  -6  -3   53.21    2.68
  -3  -6   3   57.30    2.53
   3  -6  -3   52.05    2.39
   3  -6  -3   58.47    2.70
  -3  -6   3   62.04    2.66
   3  -6  -3   62.48    2.63
  -3  -6   2   14.08    1.12
   3  -6  -2   17.70    1.11
   3  -6  -2   17.26    1.27
  -3  -6   2   18.14    1.25
  -3  -6   2   16.80    1.13
   3  -6  -2   13.71    1.18
   3  -6  -2   17.84    1.13
   3  -6  -2   17.98    1.31
  -3  -6   2   18.21    1.25
  -3  -6   2   20.16    2.55
   3  -6  -2   17.73    1.24
  -3  -6   1   37.94    1.96
   3  -6  -1   35.63    1.95
   3  -6  -1   35.68    1.97
  -3  -6   1   37.58    1.88
   3  -6  -1   35.57    1.77
   3  -6  -1   39.50    1.94
   3  -6  -1   35.45    1.88
  -3  -6   0   15.46    1.13
  -3  -6   0   12.25    2.02
   3  -6   0   14.78    1.11
   3  -6   0   13.21    1.10
  -3  -6   0   14.17    1.03
   3  -6   0   14.55    1.00
   3  -6   0   14.83    1.12
   3  -6   0   13.05    1.06
   3  -6   1   66.87    2.83
  -3  -6  -1   69.43    2.91
  -3  -6  -1   67.79    2.81
   3  -6   1   66.77    2.76
   3  -6   1   68.39    2.90
  -3  -6  -1   66.00    2.84
  -3  -6  -1   64.76    4.76
   3  -6   1   66.29    2.96
   3  -6   2   -0.33    0.40
  -3  -6  -2    0.74    0.41
   3  -6   2   -0.35    0.46
   3  -6   2   -0.26    0.45
   3  -6   2    0.37    0.43
  -3  -6  -2    0.31    0.86
  -3  -6  -2    0.14    0.39
  -3  -6  -3  105.78    4.20
   3  -6   3  107.52    4.22
   3  -6   3  107.90    4.11
  -3  -6  -3  101.20    4.13
   3  -6   3  103.49    4.01
   3  -6   3  109.75    4.17
   3  -6   3  109.73    4.34
  -3  -6  -3  106.87    6.33
  -3  -6  -3  108.67    4.20
  -3  -6  -4  346.80   11.64
   3  -6   4  349.89   11.62
   3  -6   4  355.81   11.81
   3  -6   4  354.27   11.53
   3  -6   4  327.27   11.40
   3  -6   4  354.46   11.60
  -3  -6  -4  343.37   14.25
  -3  -6  -4  348.24   11.64
  -3  -6  -5    2.53    0.53
   3  -6   5    2.92    0.55
   3  -6   5    2.75    0.52
   3  -6   5    2.87    0.53
   3  -6   5    3.97    0.65
   3  -6   5    4.15    0.69
  -3  -6  -5    3.42    1.14
   3  -6   5    3.48    0.51
  -3  -6  -6   49.17    2.25
   3  -6   6   45.92    2.10
   3  -6   6   49.47    2.38
   3  -6   6   52.59    2.37
   3  -6   6   41.67    2.00
   3  -6   6   43.57    2.18
  -3  -6  -6   47.48    3.74
   3  -6   6   48.51    2.14
  -3  -6  -7  441.65   14.50
  -3  -6  -7  448.51   14.59
   3  -6   7  432.41   14.34
   3  -6   7  459.37   14.73
   3  -6   7  430.84   14.41
   3  -6   7  452.18   14.61
   3  -6   8  523.69   17.14
   3  -6   8  497.76   16.73
  -3  -6  -8  535.34   16.97
  -3  -6  -8  530.16   17.02
   3  -6   8  536.11   17.03
   3  -6   9    5.75    0.60
   3  -6   9    6.79    0.82
   3  -6   9    5.75    0.73
  -3  -6  -9    6.31    0.79
  -3  -6  -9    6.53    0.73
  -3  -6 -10    3.68    0.58
   3  -6  10    3.98    0.57
  -3  -6 -10    4.46    0.66
  -3  -6 -10    4.66    0.68
   3  -6  10    3.80    0.60
  -3  -6 -11   37.26    1.87
   3  -6  11   35.12    1.80
  -3  -6 -11   35.87    1.90
  -3  -6 -11   39.72    1.86
   3  -6  11   36.01    1.73
   3   6  12   56.78    2.36
  -3  -6 -12   60.00    2.48
  -3  -6 -12   60.34    2.61
   3  -6  12   59.41    2.51
  -3  -6 -13   -0.24    0.46
   3   6  13    0.08    0.30
  -3  -6 -13    0.46    0.38
  -3  -6 -14    0.44    0.42
   3   6  14    0.35    0.28
  -3  -6 -14    0.46    0.32
   3   6  15   43.74    1.82
  -3  -6 -15   47.59    2.03
  -3  -6 -16    2.96    0.47
  -3  -6 -17    4.68    0.59
  -3  -6 -17    5.13    0.52
   3  -6  18   17.42    0.99
  -3  -6 -18   17.22    0.88
  -3  -6 -18   17.69    1.01
  -3  -6 -19    2.58    0.37
   3  -6  19    1.77    0.33
  -3  -6 -19    1.57    0.25
  -3  -6 -20   -0.02    0.15
   3  -6  20    0.02    0.15
  -3  -7  20    5.29    0.34
  -3  -7  19   15.80    0.74
  -3   7  19   10.17    0.58
  -3  -7  18    0.42    0.26
  -3  -7  18    0.47    0.28
  -3  -7  17    1.90    0.38
  -3  -7  17    1.13    0.26
   3  -7 -17    1.80    0.43
  -3  -7  17    0.99    0.36
  -3  -7  16   18.06    1.06
  -3  -7  16   18.72    1.10
   3  -7 -16   16.93    1.16
  -3  -7  16   16.32    0.94
  -3  -7  15   27.75    1.47
   3  -7 -15   25.81    1.22
  -3  -7  15   25.98    1.33
  -3  -7  14  209.95    7.28
   3  -7 -14  205.74    7.00
  -3  -7  14  214.17    7.15
   3  -7 -13    6.28    0.71
  -3  -7  13    7.82    0.76
  -3  -7  13    8.34    0.87
   3  -7 -13    7.30    0.71
   3  -7 -12  157.83    5.42
   3  -7 -12  161.56    5.99
  -3  -7  12  157.90    5.77
   3  -7 -12  156.86    5.71
   3  -7 -12  156.23    5.55
  -3  -7  12  159.15    5.67
   3  -7 -11   15.53    0.99
   3  -7 -11   15.03    1.28
  -3  -7  11   14.08    1.14
   3  -7 -11   12.63    1.08
   3  -7 -11   16.43    1.10
  -3  -7  11   15.80    1.13
   3  -7 -10   27.15    1.42
   3  -7 -10   25.56    1.73
  -3  -7  10   25.96    1.60
   3  -7 -10   23.43    1.54
   3  -7 -10   24.58    1.45
  -3  -7  10   26.79    1.54
   3  -7  -9  175.98    6.00
   3  -7  -9  167.58    6.40
   3  -7  -9  176.79    6.26
  -3  -7   9  178.78    6.27
   3  -7  -9  158.91    5.84
  -3  -7   9  167.89    6.13
   3  -7  -9  167.02    6.05
   3  -7  -8  105.77    3.95
  -3  -7   8  108.18    4.16
   3  -7  -8  103.53    4.31
   3  -7  -8  102.51    4.14
  -3  -7   8  103.77    4.13
   3  -7  -8   94.63    3.78
  -3  -7   8  106.34    4.08
   3  -7  -8   98.45    3.97
   3  -7  -7   40.36    1.92
   3  -7  -7   34.05    1.66
   3  -7  -7   37.37    2.13
   3  -7  -7   35.04    1.90
  -3  -7   7   41.01    2.06
   3  -7  -7   36.88    1.77
  -3  -7   7   38.72    1.98
  -3  -7   7   37.97    2.02
  -3  -7   6   29.83    1.75
   3  -7  -6   30.10    1.89
   3  -7  -6   29.14    1.72
  -3  -7   6   30.12    1.53
   3  -7  -6   28.27    1.49
  -3  -7   6   32.89    1.81
   3  -7  -6   32.63    1.59
   3  -7  -6   34.17    1.73
  -3  -7   6   31.30    1.75
  -3  -7   5   35.70    1.83
   3  -7  -5   33.44    1.94
  -3  -7   5   30.16    1.61
   3  -7  -5   31.16    1.59
  -3  -7   5   30.50    1.79
   3  -7  -5   31.44    1.62
  -3  -7   5   34.45    1.85
   3  -7  -5   32.61    1.90
   3  -7  -5   32.87    1.75
   3  -7  -4    6.21    0.77
   3  -7  -4    5.40    0.79
  -3  -7   4    4.57    0.68
   3  -7  -4    4.92    0.79
  -3  -7   4    5.40    0.60
  -3  -7   4    6.20    0.77
  -3  -7   4    6.23    0.77
   3  -7  -4    4.64    0.61
   3  -7  -4    6.58    0.69
   3  -7  -3   21.83    1.37
  -3  -7   3   19.39    1.29
   3  -7  -3   20.53    1.46
  -3  -7   3   20.51    1.35
  -3  -7   3   20.25    1.33
   3  -7  -3   17.12    1.17
  -3  -7   3   17.81    1.16
   3  -7  -3   19.67    1.42
   3  -7  -3   18.86    1.33
  -3  -7   2  248.89   11.83
   3  -7  -2  279.69    9.30
  -3  -7   2  270.43    9.27
   3  -7  -2  265.49    9.40
  -3  -7   2  281.09    9.30
  -3  -7   2  279.27    9.29
   3  -7  -2  263.48    9.09
   3  -7  -2  270.12    9.42
  -3  -7   2  258.46    9.11
   3  -7  -2  277.15    9.23
  -3  -7   1    4.86    1.43
   3  -7  -1    8.56    0.97
  -3  -7   1    6.73    0.80
   3  -7  -1    7.75    0.89
  -3  -7   1    6.99    0.77
  -3  -7   1    6.20    0.74
   3  -7  -1    5.67    0.77
   3  -7  -1    6.61    0.81
  -3  -7   1    6.84    0.73
   3  -7   0    6.89    0.82
  -3  -7   0    6.08    0.64
  -3  -7   0    4.49    1.38
   3  -7   0    5.35    0.73
  -3  -7   0    6.43    0.66
  -3  -7   0    6.77    0.74
   3  -7   0    6.45    0.69
  -3  -7   0    5.55    0.69
   3  -7   0    4.73    0.69
  -3  -7   0    5.17    0.66
  -3  -7   0    6.23    0.76
   3  -7   0    7.00    0.86
   3  -7   1   36.96    1.81
  -3  -7  -1   33.14    1.70
   3  -7   1   35.24    1.97
   3  -7   1   36.05    1.87
  -3  -7  -1   32.89    1.73
  -3  -7  -1   37.21    1.84
  -3  -7  -1   35.91    1.75
   3  -7   1   34.72    1.72
   3  -7   1   34.96    1.86
   3  -7   1   33.84    1.90
  -3  -7  -1   29.40    3.11
  -3  -7  -2   12.03    0.97
   3  -7   2   11.41    0.98
   3  -7   2   13.89    1.10
  -3  -7  -2   11.46    0.97
   3  -7   2   11.10    0.93
  -3  -7  -2   11.63    0.93
   3  -7   2   10.40    1.02
   3  -7   2   12.33    1.04
  -3  -7  -3    0.55    0.49
   3  -7   3    1.78    0.54
  -3  -7  -3    1.85    0.52
  -3  -7  -3    1.24    0.43
   3  -7   3    1.01    0.44
   3  -7   3    0.86    0.52
  -3  -7  -3    1.94    0.53
   3  -7   3    1.53    0.46
  -3  -7  -4   39.54    1.96
  -3  -7  -4   39.36    1.94
  -3  -7  -4   36.39    1.88
   3  -7   4   34.38    1.74
  -3  -7  -4   38.65    1.89
   3  -7   4   35.47    1.83
   3  -7   4   36.15    1.91
  -3  -7  -5    4.12    0.64
  -3  -7  -5    2.76    0.61
  -3  -7  -5    2.14    0.56
   3  -7   5    3.23    0.64
   3  -7   5    2.99    0.50
  -3  -7  -5    2.71    0.57
   3  -7   5    3.36    0.64
  -3  -7  -6   89.95    3.61
   3  -7   6   88.54    3.58
  -3  -7  -6   89.85    3.53
  -3  -7  -6   85.78    3.51
  -3  -7  -6   87.47    3.56
   3  -7   6   83.81    3.36
  -3  -7  -6   85.35    3.46
  -3  -7  -7  139.63    5.25
   3  -7   7  140.68    5.09
   3  -7   7  137.43    5.04
  -3  -7  -7  146.60    5.28
  -3  -7  -7  144.76    5.21
  -3  -7  -7  147.06    5.36
   3  -7   7  144.62    5.28
  -3  -7  -8   68.11    2.89
   3  -7   8   63.93    2.66
  -3  -7  -8   69.51    3.00
   3  -7   8   70.57    2.91
  -3  -7  -8   67.90    2.90
  -3  -7  -8   70.00    2.84
   3  -7   9   51.52    2.25
  -3  -7  -9   44.11    2.31
   3  -7   9   48.73    2.25
  -3  -7  -9   50.96    2.28
  -3  -7  -9   54.38    2.35
  -3  -7  -9   49.37    2.19
   3  -7  10    8.26    0.72
  -3  -7 -10    7.36    0.84
   3  -7  10    6.26    0.69
  -3  -7 -10    6.85    0.72
  -3  -7 -11   23.97    1.45
   3  -7  11   21.83    1.25
   3  -7  11   20.97    1.17
  -3  -7 -11   23.47    1.27
  -3  -7 -12   33.62    1.74
   3  -7  12   30.94    1.53
   3  -7  12   29.45    1.41
  -3  -7 -12   34.05    1.66
  -3  -7 -12   35.01    1.55
  -3  -7 -13    8.53    0.66
  -3  -7 -13   10.77    0.83
  -3  -7 -14   32.45    1.38
  -3  -7 -14   36.04    1.61
  -3  -7 -15   -0.34    0.32
  -3  -7 -15   -0.14    0.39
  -3  -7 -16   21.01    1.06
  -3  -7 -16   20.50    1.01
  -3  -7 -16   21.93    1.13
  -3  -7 -17   37.33    1.55
  -3  -7 -17   37.19    1.48
  -3  -7 -18   52.31    1.80
  -3  -7 -18   45.90    1.68
  -3  -8  17    0.60    0.18
  -3  -8  16    4.86    0.41
  -3  -8  15    0.74    0.25
  -3  -8  15    0.29    0.27
   3  -8 -14   53.30    2.07
  -3  -8  14   59.95    2.19
   3  -8 -13    3.19    0.54
  -3  -8  13    2.83    0.45
   3  -8 -13    2.90    0.42
  -3  -8  13    3.62    0.52
   3  -8 -12   94.96    3.43
  -3  -8  12   95.42    3.48
   3  -8 -12   90.68    3.64
   3  -8 -12   87.74    3.18
  -3  -8  12   95.46    3.49
  -3  -8  12   91.30    3.40
   3  -8 -12   89.08    3.33
   3  -8 -11  116.80    4.31
  -3  -8  11  118.76    4.33
   3  -8 -11  118.88    4.54
   3  -8 -11  113.15    4.09
  -3  -8  11  117.96    4.34
  -3  -8  11  122.06    4.30
   3  -8 -11  121.31    4.24
   3  -8 -10   41.25    1.95
  -3  -8  10   42.20    1.94
   3  -8 -10   40.84    2.09
   3  -8 -10   41.64    1.78
  -3  -8  10   43.72    1.98
   3  -8 -10   40.47    1.67
  -3  -8  10   40.05    1.89
   3  -8 -10   39.27    1.84
   3  -8  -9    4.97    0.67
  -3  -8   9    5.42    0.65
   3  -8  -9    6.01    0.78
   3  -8  -9    5.54    0.59
   3  -8  -9    4.91    0.50
  -3  -8   9    5.37    0.69
  -3  -8   9    4.87    0.62
   3  -8  -9    4.82    0.66
   3  -8  -8    6.25    0.74
  -3  -8   8    6.70    0.74
   3  -8  -8    6.97    0.83
   3  -8  -8    7.27    0.70
  -3  -8   8    7.71    0.79
   3  -8  -8    6.64    0.60
  -3  -8   8    6.89    0.72
   3  -8  -8    7.17    0.79
  -3  -8   7   39.07    1.89
   3  -8  -7   38.93    2.05
   3  -8  -7   38.19    1.81
  -3  -8   7   40.09    1.94
   3  -8  -7   35.63    1.68
  -3  -8   7   39.58    1.88
   3  -8  -7   34.50    1.82
  -3  -8   6    2.09    0.52
   3  -8  -6    2.16    0.41
   3  -8  -6    2.89    0.62
  -3  -8   6    2.11    0.49
   3  -8  -6    2.09    0.49
  -3  -8   6    1.87    0.41
  -3  -8   5    8.33    0.84
   3  -8  -5    7.91    0.70
   3  -8  -5    8.43    0.90
  -3  -8   5    9.01    0.81
   3  -8  -5    8.04    0.79
  -3  -8   5    8.66    0.74
   3  -8  -5    6.78    0.84
   3  -8  -4    3.52    0.62
  -3  -8   4    2.79    0.53
  -3  -8   4    3.73    0.62
   3  -8  -4    4.04    0.53
   3  -8  -4    4.36    0.74
   3  -8  -4    3.17    0.62
  -3  -8   4    3.38    0.54
   3  -8  -4    2.88    0.64
  -3  -8   3    0.98    0.41
   3  -8  -3    0.49    0.42
   3  -8  -3    1.08    0.48
  -3  -8   3    0.41    0.36
  -3  -8   3    0.42    0.39
   3  -8  -3    0.44    0.34
   3  -8  -3    1.04    0.61
  -3  -8   3   -0.17    0.36
   3  -8  -3    0.07    0.47
   3  -8  -3   -0.22    0.42
   3  -8  -2   26.41    1.57
  -3  -8   2   27.24    1.49
   3  -8  -2   23.73    1.34
  -3  -8   2   25.59    1.42
   3  -8  -2   26.85    1.50
  -3  -8   2   27.80    1.48
   3  -8  -2   26.75    1.60
   3  -8  -2   28.60    1.59
   3  -8  -2   27.44    1.53
   3  -8  -1   37.08    1.91
   3  -8  -1   37.93    1.74
   3  -8  -1   37.98    1.87
   3  -8  -1   35.98    1.80
  -3  -8   1   36.36    1.80
  -3  -8   1   36.17    1.82
   3  -8  -1   34.64    1.91
   3  -8  -1   37.46    1.89
   3  -8   0   27.59    1.54
  -3  -8   0   25.07    1.37
   3  -8   0   24.69    1.53
   3  -8   0   25.50    1.46
  -3  -8   0   26.72    1.49
  -3  -8   0   27.18    1.50
   3  -8   0   28.43    1.60
   3  -8   0   27.72    1.54
   3  -8   1   49.57    2.23
  -3  -8  -1   47.84    2.13
   3  -8   1   48.08    2.29
   3  -8   1   47.56    2.13
  -3  -8  -1   47.38    2.21
  -3  -8  -1   49.66    2.23
   3  -8   1   47.38    2.21
   3  -8   2   84.24    3.33
  -3  -8  -2   77.76    3.24
   3  -8   2   78.66    3.20
  -3  -8  -2   88.42    3.41
   3  -8   2   87.22    3.47
   3  -8   2   88.70    3.39
  -3  -8  -2   86.66    3.37
  -3  -8  -3    2.89    0.59
   3  -8   3    2.27    0.57
   3  -8   3    2.24    0.57
  -3  -8  -3    1.89    0.46
   3  -8   3    2.19    0.51
   3  -8   3    2.29    0.57
   3  -8   4   38.23    1.90
   3  -8   4   40.19    1.97
   3  -8   4   39.81    1.84
  -3  -8  -4   38.37    1.85
   3  -8   4   43.39    2.01
  -3  -8  -4   36.88    1.83
  -3  -8  -4   38.86    1.81
   3  -8   4   39.09    1.89
  -3  -8  -5    0.33    0.40
  -3  -8  -5    0.06    0.48
   3  -8   5    0.05    0.36
   3  -8   5   -0.25    0.42
   3  -8   5    0.05    0.32
  -3  -8  -5    0.17    0.39
   3  -8   5    0.37    0.43
  -3  -8  -5    0.10    0.37
  -3  -8  -6  147.43    5.16
   3  -8   6  141.57    5.08
   3  -8   6  151.52    5.28
   3  -8   6  138.06    5.02
   3  -8   6  141.62    5.20
  -3  -8  -6  142.16    5.19
  -3  -8  -6  152.61    5.25
  -3  -8  -6  144.47    5.14
   3  -8   7   61.53    2.54
   3  -8   7   57.07    2.34
   3  -8   7   56.39    2.33
   3  -8   7   64.43    2.57
  -3  -8  -7   58.12    2.52
  -3  -8  -7   62.61    2.54
  -3  -8  -7   58.85    2.48
   3  -8   8    7.80    0.71
   3  -8   8    7.00    0.69
  -3  -8  -8    7.04    0.72
  -3  -8  -8    6.73    0.71
  -3  -8  -8    7.94    0.74
   3  -8   9  135.68    4.92
  -3  -8  -9  139.98    5.06
   3  -8   9  140.77    4.98
  -3  -8  -9  148.33    5.03
  -3  -8  -9  144.35    4.99
   3  -8  10   32.00    1.52
  -3  -8 -10   36.58    1.71
   3  -8  10   35.41    1.62
  -3  -8 -10   38.46    1.64
  -3  -8 -10   36.04    1.66
  -3  -8 -11   79.39    3.03
  -3  -8 -11   84.87    2.91
  -3  -8 -11   82.49    2.98
  -3  -8 -12   88.36    3.24
  -3  -8 -12   85.44    3.05
  -3  -8 -13   58.48    2.22
  -3  -8 -13   58.57    2.24
  -3  -8 -13   54.08    2.01
  -3  -8 -14    0.67    0.27
  -3  -8 -15    1.41    0.25
  -3  -8 -16    9.30    0.48
  -3  -9  13   27.36    1.08
  -3  -9  12    2.29    0.28
  -3  -9  11   29.68    1.17
   3  -9 -11   31.32    1.20
   3  -9 -10    0.37    0.23
  -3  -9  10    0.15    0.23
  -3  -9  10    0.34    0.28
   3  -9 -10    0.36    0.29
   3  -9 -10    0.32    0.28
  -3  -9   9   31.05    1.41
   3  -9  -9   32.12    1.52
   3  -9  -9   29.79    1.29
  -3  -9   9   28.65    1.32
   3  -9  -9   31.81    1.40
  -3  -9   8   -0.03    0.25
   3  -9  -8    0.27    0.37
  -3  -9   8    0.51    0.31
   3  -9  -8   -0.05    0.30
   3  -9  -8    0.22    0.29
   3  -9  -7   -0.04    0.37
   3  -9  -7   -0.04    0.30
   3  -9  -6    8.66    0.67
   3  -9  -6    8.88    0.73
   3  -9  -5    0.91    0.42
   3  -9  -5    1.10    0.38
   3  -9  -5    0.39    0.33
   3  -9  -4    0.26    0.36
   3  -9  -4   -0.43    0.36
   3  -9  -4   -0.05    0.34
   3  -9  -3   30.73    1.49
   3  -9  -3   31.20    1.52
   3  -9  -3   30.70    1.49
   3  -9  -3   30.62    1.48
   3  -9  -2   62.32    2.50
   3  -9  -2   63.63    2.53
   3  -9  -2   59.01    2.44
   3  -9  -2   64.86    2.51
  -3  -9   2   60.15    2.40
   3  -9  -1  102.41    3.72
   3  -9  -1  103.40    3.72
   3  -9  -1   99.75    3.65
  -3  -9   1   94.02    3.59
   3  -9  -1  110.40    3.75
  -3  -9   1   96.56    3.61
   3  -9   0   73.56    2.83
   3  -9   0   75.02    2.95
   3  -9   0   73.37    2.85
   3  -9   0   69.09    2.91
   3  -9   0   72.11    2.77
  -3  -9   0   73.82    2.79
   3  -9   0   76.14    2.87
  -3  -9   0   71.03    2.78
   3  -9   1    2.05    0.46
   3  -9   1    0.93    0.40
  -3  -9  -1    0.55    0.37
   3  -9   1    1.78    0.46
   3  -9   1    1.03    0.38
  -3  -9  -1    1.33    0.38
  -3  -9  -2   -0.09    0.34
   3  -9   2    0.39    0.38
   3  -9   2    0.41    0.33
   3  -9   2    0.47    0.36
   3  -9   2    0.16    0.30
   3  -9   2    0.35    0.38
   3  -9   3   18.28    1.08
   3  -9   3   16.50    0.95
   3  -9   3   16.95    1.03
   3  -9   3   17.85    1.03
  -3  -9  -3   17.76    1.03
   3  -9   4   26.83    1.31
   3  -9   4   25.18    1.23
   3  -9   4   28.26    1.37
   3  -9   5    1.94    0.43
   3  -9   5    1.93    0.37
   3  -9   5    1.44    0.33
   3  -9   5    1.40    0.39
   3  -9   6    0.16    0.33
  -3  -9  -6    0.08    0.34
   3  -9   6    0.39    0.24
   3  -9   6    0.36    0.30
   3  -9   7    0.81    0.31
   3  -9   7    0.36    0.27
  -3  -9  -7    0.57    0.34
   3  -9   8   37.38    1.57
   3  -9   8   39.08    1.61
  -3  -9  -8   36.46    1.59
  -3  -9  -8   41.14    1.63
   3  -9   9  127.56    4.51
  -3  -9  -9  135.44    4.60
   3  -9  10    1.53    0.23
  -3  -9 -10    2.35    0.33
  -3  -9 -10    2.17    0.31
  -3  -9 -10    1.61    0.30
  -3  -9 -11   17.88    0.80
  -3  -9 -11   20.02    0.87
  -3  -9 -11   18.81    0.88
  -3  -9 -12    4.92    0.34
  -3  -9 -12    4.72    0.35
   3 -10  -8    2.84    0.24
   3 -10  -7    2.74    0.26
   3 -10  -7    2.47    0.28
   3 -10  -7    2.35    0.26
   3 -10  -6    1.15    0.26
   3 -10  -6    1.28    0.22
   3 -10  -6    1.11    0.22
   3 -10  -5   10.41    0.60
   3 -10  -5   11.31    0.59
   3 -10  -5   10.47    0.57
   3 -10  -5    9.94    0.59
   3 -10  -4   31.83    1.28
   3 -10  -4   33.50    1.33
   3 -10  -4   29.05    1.22
   3 -10  -4   30.31    1.23
   3 -10  -4   29.95    1.24
   3 -10  -3    1.35    0.27
   3 -10  -3    1.05    0.28
   3 -10  -3    0.97    0.29
   3 -10  -2   -0.05    0.21
   3 -10  -2    0.44    0.24
   3 -10  -2    0.53    0.27
   3 -10  -1   18.99    0.94
   3 -10  -1   20.03    0.89
   3 -10  -1   20.32    0.98
   3 -10   0   61.07    2.17
   3 -10   0   55.79    2.07
   3 -10   1    5.00    0.46
   3 -10   1    5.13    0.43
   3 -10   1    4.84    0.39
   3 -10   2   11.06    0.64
   3 -10   2    9.60    0.57
   3 -10   2    9.26    0.52
   3 -10   3    6.85    0.44
   3 -10   3    7.72    0.53
   3 -10   4    1.87    0.28
  -3 -10  -4    1.79    0.26
   3 -10   5    1.93    0.25
   3 -10   6    0.47    0.15
  -3 -10  -7    4.26    0.30
   4   0 -24   17.44    0.92
  -4   0  24   17.31    0.83
   4   0 -23   -0.32    0.32
  -4   0  23    0.14    0.27
  -4   0  22   11.04    0.83
   4   0 -22   13.55    0.91
  -4   0  22   13.14    0.88
   4   0 -22   13.41    0.97
  -4   0  21   -0.33    0.38
   4   0 -21    0.13    0.45
   4   0 -21    0.06    0.40
  -4   0  20   71.91    3.10
   4   0 -20   78.60    3.24
   4   0 -20   76.97    3.27
   4   0 -19   -0.08    0.50
  -4   0  19    0.14    0.46
  -4   0  19    0.07    0.45
   4   0 -19   -0.16    0.54
  -4   0  18   28.53    1.70
   4   0 -18   29.59    1.81
   4   0 -18   30.34    1.88
  -4   0  18   28.34    1.67
   4   0 -17    0.29    0.56
  -4   0  17    0.08    0.47
   4   0 -17   -0.47    0.53
  -4   0  17   -0.07    0.46
   4   0 -16    5.91    0.90
   4   0 -16    4.56    0.83
  -4   0  16    4.97    0.75
   4   0 -15    0.43    0.87
  -4   0  15   -0.08    0.46
   4   0 -15    0.40    0.57
   4   0 -15   -0.50    0.53
   4   0 -14   47.17    2.52
  -4   0  14   43.67    2.30
   4   0 -14   43.07    4.34
   4   0 -14   49.86    2.58
   4   0 -14   41.83    4.14
  -4   0  14   44.78    2.27
   4   0 -13    0.50    0.57
  -4   0  13   -0.44    0.48
   4   0 -13    0.84    0.94
   4   0 -13   -0.30    0.55
  -4   0  13   -0.22    0.43
   4   0 -13   -0.40    0.89
  -4   0  13   -0.08    0.44
  -4   0  12   32.81    1.82
   4   0 -12   32.66    2.04
   4   0 -12   30.27    3.53
  -4   0  12   32.95    1.92
   4   0 -12   30.97    3.43
  -4   0  12   32.92    1.93
   4   0 -12   34.98    2.05
   4   0 -11   -0.10    0.48
  -4   0  11   -0.43    0.50
  -4   0  11    0.34    0.47
   4   0 -11   -0.38    0.92
   4   0 -11   -0.29    0.48
   4   0 -11    0.41    0.83
  -4   0  10    8.87    0.96
  -4   0  10    7.63    1.89
   4   0 -10   10.45    1.07
   4   0 -10   10.44    1.06
   4   0 -10    7.38    1.67
   4   0 -10   13.37    2.29
  -4   0  10   11.21    1.05
  -4   0   9    0.39    0.95
   4   0  -9   -0.09    0.48
   4   0  -9   -0.37    0.53
  -4   0   9    0.51    0.47
   4   0  -9   -0.36    0.79
   4   0  -9   -0.38    0.85
  -4   0   9    0.24    0.42
   4   0  -8   43.00    2.29
  -4   0   8   44.92    2.23
   4   0  -8   36.97    3.62
  -4   0   8   40.49    4.04
   4   0  -8   39.77    2.23
   4   0  -7   -0.09    0.44
   4   0  -7    0.66    0.79
  -4   0   7   -0.76    1.04
   4   0  -7   -0.09    0.48
  -4   0   7    0.45    0.43
   4   0  -7    0.36    0.80
  -4   0   6  205.64    7.28
  -4   0   6  192.79   10.13
   4   0  -6  200.72    7.40
   4   0  -6  226.50   10.36
   4   0  -6  217.93    9.99
  -4   0   5    0.73    1.05
   4   0  -5   -0.16    0.47
  -4   0   5    0.42    0.38
   4   0  -5   -0.34    1.01
   4   0  -5   -0.31    0.68
   4   0  -4    6.80    1.58
  -4   0   4    5.53    0.68
  -4   0   4    4.64    1.53
   4   0  -4    7.51    1.64
  -4   0   3   -0.35    1.06
   4   0  -3    0.29    0.74
   4   0  -3   -0.32    0.87
  -4   0   3    0.18    0.50
  -4   0   2  516.70   20.14
   4   0  -2  497.24   19.23
   4   0  -2  529.16   19.74
  -4   0   2  511.12   17.04
  -4   0   1   -0.35    0.78
  -4   0   1    0.09    0.46
   4   0  -1    0.31    0.69
  -4   0   0   72.93    5.28
  -4   0   0   69.15    3.30
   4   0   0   77.36    5.01
   4   0   1   -0.30    0.72
  -4   0  -1   -0.35    0.85
  -4   0  -1    0.10    0.51
   4   0   1    0.07    0.34
   4   0   2    4.16    1.21
  -4   0  -2    1.43    0.98
  -4   0  -2    4.63    0.82
   4   0   2    2.68    0.53
   4   0   3    0.30    0.89
  -4   0  -3   -0.36    0.81
  -4   0  -3    0.41    0.53
   4   0   3   -0.14    0.36
   4   0   4    0.85    0.44
   4   0   4    0.89    0.86
   4   0   4    1.68    0.50
  -4   0  -4    0.32    0.61
  -4   0  -4    0.75    0.90
   4   0   5   -0.15    0.44
   4   0   5   -0.61    0.87
  -4   0  -5   -0.22    0.56
   4   0   5   -0.07    0.36
  -4   0  -6   33.01    2.13
   4   0   6   32.91    1.84
   4   0   6   31.58    1.78
   4   0   6   37.14    3.39
   4   0   7   -0.16    0.45
   4   0   7    0.31    0.89
  -4   0  -7    0.69    0.74
   4   0   7   -0.29    0.41
  -4   0  -8  312.98   11.21
   4   0   8  314.18   10.74
   4   0   8  316.17   10.65
   4   0   8  309.18   13.36
   4   0   9    0.24    0.43
   4   0   9   -0.07    0.41
  -4   0  -9    0.60    0.70
   4   0   9   -0.32    0.76
   4   0  10    1.29    0.47
  -4   0 -10    1.59    0.76
   4   0  10    2.70    0.60
   4   0  11    0.28    0.35
  -4   0 -11   -0.25    0.69
   4   0  11    0.32    0.50
  -4   0 -12  281.91   10.11
   4   0  12  281.53    9.56
   4   0  12  265.85    9.40
   4   0  13   -0.16    0.50
  -4   0 -13   -0.25    0.65
   4   0  13   -0.50    0.44
   4   0  13    0.41    0.43
   4   0  14  227.13    7.79
  -4   0 -14  231.62    8.52
   4   0  14  229.69    7.99
   4   0  14  219.14    7.82
   4   0  15   -0.06    0.40
  -4   0 -15   -0.35    0.65
   4   0  15   -0.15    0.52
   4   0  15    0.07    0.44
   4   0  15    0.19    0.36
   4   0  16  206.09    7.28
   4   0  16  221.54    7.43
   4   0  16  216.21    7.48
  -4   0 -16  200.06    7.84
  -4   0 -17   -0.30    0.59
   4   0  17    0.13    0.48
   4   0  17    0.06    0.44
   4   0  17    0.05    0.42
   4   0  18  452.82   14.64
   4   0  18  448.34   14.57
   4   0  18  452.06   14.75
  -4   0 -18  453.03   15.10
  -4   0 -19    0.63    0.48
   4   0  19   -0.16    0.46
   4   0  19    0.05    0.39
   4   0  20   26.47    1.30
   4   0  20   28.02    1.38
  -4   0 -20   24.94    1.49
   4   0  21    0.03    0.25
   4   0  21    0.30    0.31
   4   0  22    3.92    0.40
  -4   1  24   48.88    1.86
   4   1 -24   52.81    1.94
   4  -1 -23   12.83    0.84
  -4  -1  23   12.81    0.78
  -4   1  23   12.67    0.78
  -4   1  23   12.21    0.77
   4   1 -23   14.73    0.87
   4  -1 -22   13.20    0.94
  -4  -1  22   13.24    0.88
   4   1 -22   15.46    0.98
  -4   1  22   13.32    0.88
   4   1 -21   25.32    1.33
   4  -1 -21   24.96    1.48
   4   1 -21   26.92    1.49
  -4  -1  21   24.25    1.32
  -4   1  21   25.53    1.40
   4   1 -20    0.87    0.50
  -4   1  20    0.45    0.42
  -4  -1  20    0.41    0.39
   4   1 -20    0.95    0.40
   4  -1 -20    0.83    0.53
  -4   1  19    1.46    0.52
   4  -1 -19    2.57    0.68
   4   1 -19    1.12    0.56
  -4  -1  19    2.16    0.54
   4   1 -19    1.10    0.48
   4  -1 -19    1.77    0.62
  -4  -1  18    3.45    0.63
  -4   1  18    4.74    0.73
   4  -1 -18    5.83    0.86
   4   1 -18    4.06    0.74
  -4  -1  18    4.18    0.69
   4   1 -18    3.14    0.66
   4  -1 -18    5.70    0.87
  -4  -1  17  117.23    4.48
  -4   1  17  113.21    4.39
   4  -1 -17  111.07    4.65
   4   1 -17  114.86    4.62
  -4  -1  17  119.00    4.54
   4  -1 -17  104.38    4.61
   4   1 -17  107.96    4.47
  -4   1  16    7.60    0.96
  -4  -1  16    7.34    0.90
  -4  -1  16    7.06    0.85
   4  -1 -16    7.22    1.02
   4   1 -16    6.90    0.96
   4   1 -16    6.25    0.85
   4  -1 -16    6.82    0.99
   4  -1 -15  317.24   11.35
   4   1 -15  309.40   11.13
  -4  -1  15  314.69   11.14
  -4  -1  15  346.19   11.12
   4  -1 -15  326.60   11.36
   4   1 -15  322.86   11.28
  -4   1  15  336.50   11.19
  -4  -1  15  323.43   11.18
   4   1 -14    2.08    0.63
   4  -1 -14    1.16    0.63
  -4   1  14    1.47    0.52
  -4  -1  14    0.97    0.56
  -4  -1  14    1.63    0.62
  -4   1  14    0.94    0.44
  -4  -1  14    1.87    0.53
   4  -1 -14    1.63    0.65
   4   1 -14    2.22    0.61
   4  -1 -14    3.92    1.48
   4   1 -14    0.42    0.86
   4  -1 -14    0.84    1.01
   4   1 -13    0.63    0.51
   4  -1 -13    0.73    0.61
  -4   1  13    0.60    0.51
  -4  -1  13    0.54    0.43
   4  -1 -13    1.53    0.64
   4   1 -13    0.96    0.55
   4   1 -13    0.42    0.93
   4  -1 -13    1.25    1.07
   4  -1 -13   -0.43    1.04
  -4  -1  13    0.64    0.50
  -4   1  13    0.67    0.43
  -4   1  12   21.50    1.50
  -4  -1  12   21.08    1.42
  -4  -1  12   23.04    1.60
  -4   1  12   21.79    1.42
   4  -1 -12   22.75    1.67
   4   1 -12   19.50    1.48
   4  -1 -12   23.01    1.65
   4   1 -12   24.11    1.63
   4  -1 -12   25.02    3.15
   4   1 -12   22.55    2.97
   4  -1 -12   20.81    2.92
  -4  -1  11    5.85    0.75
   4   1 -11    7.11    0.88
   4  -1 -11    7.16    0.96
  -4   1  11    6.41    0.84
  -4   1  11    7.26    0.83
  -4  -1  11    5.84    0.87
   4  -1 -11    5.76    0.87
   4   1 -11    6.66    0.88
   4   1 -11    4.65    1.40
   4  -1 -11    9.12    1.97
   4   1 -11    6.00    1.64
   4  -1 -11    6.42    1.69
  -4   1  10   78.33    5.98
  -4  -1  10   83.98    6.12
   4   1 -10   89.20    3.82
   4  -1 -10   88.67    3.99
  -4  -1  10  101.15    4.00
  -4   1  10   94.74    3.77
   4   1 -10   91.48    6.27
   4  -1 -10   94.25    6.37
   4  -1 -10   92.45    3.98
   4   1 -10   89.84    3.89
  -4  -1  10   90.03    3.68
  -4   1  10   89.41    3.80
  -4  -1  10   89.01    3.86
   4   1 -10   92.96    5.82
   4  -1 -10   89.27    6.35
  -4   1   9  255.31   12.53
  -4  -1   9  260.24   12.61
  -4  -1   9  273.09    9.24
   4   1  -9  263.56    9.40
   4  -1  -9  265.10    9.61
  -4  -1   9  291.75    9.60
  -4   1   9  275.01    9.36
   4   1  -9  268.57   11.89
   4  -1  -9  280.80   12.90
   4   1  -9  293.20   12.86
   4  -1  -9  259.82   12.46
  -4   1   9  275.98    9.41
  -4  -1   9  256.54    9.41
   4  -1  -9  268.85    9.59
   4   1  -9  269.74    9.50
  -4  -1   8    1.70    0.45
   4  -1  -8    1.14    0.56
   4  -1  -8    2.12    0.63
   4   1  -8    1.60    0.54
   4   1  -8    1.79    0.90
   4  -1  -8    2.27    1.09
  -4   1   8    1.79    0.50
  -4  -1   8    0.73    0.46
   4   1  -8    1.83    0.94
   4  -1  -8    1.84    1.26
  -4  -1   8   -0.38    0.86
  -4   1   8    1.16    1.06
   4  -1  -7  243.49    8.86
   4  -1  -7  253.90    8.88
   4   1  -7  245.99    8.74
  -4   1   7  234.73   11.73
  -4  -1   7  244.37   11.81
   4   1  -7  239.90   10.88
   4  -1  -7  256.68   11.88
  -4  -1   7  251.96    8.49
  -4  -1   7  248.19    8.73
  -4   1   7  251.04    8.65
   4   1  -7  262.59   11.79
   4  -1  -7  261.59   11.81
   4  -1  -6   17.82    1.37
   4   1  -6   16.69    1.26
  -4  -1   6   16.90    2.52
  -4   1   6   18.85    2.67
   4   1  -6   19.31    2.29
   4  -1  -6   15.84    2.40
   4   1  -6   15.73    2.27
   4  -1  -6   20.06    2.64
  -4  -1   6   20.06    1.18
  -4  -1   6   17.56    1.29
  -4   1   6   19.32    1.26
   4   1  -5  144.77    5.51
  -4  -1   5  145.41    5.51
  -4   1   5  151.30    5.45
   4   1  -5  143.26    7.33
   4  -1  -5  151.10    8.08
  -4  -1   5  148.42    8.17
  -4   1   5  157.52    8.37
   4   1  -5  145.42    7.96
   4  -1  -5  156.15    8.11
  -4   1   4    2.46    0.52
   4   1  -4    2.30    0.93
   4  -1  -4    1.65    0.95
   4   1  -4    1.29    1.02
   4  -1  -4    1.96    0.90
  -4  -1   4    3.21    1.26
  -4   1   4    1.79    1.03
  -4  -1   4    2.68    0.54
  -4  -1   3    5.92    0.71
   4   1  -3    4.21    1.05
   4  -1  -3    5.73    1.43
  -4  -1   3    6.85    0.89
  -4   1   3    4.66    0.80
   4   1  -3    8.22    1.74
   4  -1  -3    5.12    1.38
  -4   1   3    7.41    1.68
  -4  -1   3    3.87    1.25
  -4  -1   2    6.25    0.73
   4  -1  -2    8.37    1.75
  -4  -1   2    6.28    0.84
  -4   1   2    6.09    0.86
   4   1  -2    7.73    1.58
   4  -1  -2    7.82    1.57
  -4  -1   2    6.96    1.63
  -4   1   2    5.23    1.57
  -4  -1   1   23.23    1.41
  -4  -1   1   24.89    2.91
   4  -1  -1   24.25    2.76
  -4   1   1   20.05    2.66
   4   1  -1   25.82    2.76
   4  -1  -1   20.25    2.54
  -4  -1   1   23.55    1.63
  -4   1   1   24.14    1.66
  -4  -1   0   17.70    2.43
  -4   1   0   16.29    2.35
  -4  -1   0   14.25    1.27
  -4   1   0   15.24    1.31
   4   1   0   17.94    2.30
   4  -1   0   15.69    2.17
   4   1   1    5.03    1.24
   4  -1   1    3.28    1.10
  -4  -1  -1    5.28    1.55
  -4   1  -1    5.62    1.47
  -4  -1  -1    5.39    0.86
  -4   1  -1    5.55    0.87
  -4  -1  -2   33.89    3.51
  -4   1  -2   33.01    3.48
  -4  -1  -2   33.05    2.03
  -4   1  -2   32.82    2.04
   4   1   2   32.89    1.78
   4  -1   2   34.33    1.81
   4   1   2   37.31    3.30
   4  -1   2   26.62    2.87
   4  -1   3  455.62   15.06
   4   1   3  457.84   15.01
  -4  -1  -3  457.29   15.48
  -4   1  -3  446.24   15.45
  -4  -1  -3  458.09   18.52
  -4   1  -3  471.56   18.54
   4   1   3  460.86   15.11
   4   1   3  463.26   17.74
   4  -1   3  462.71   17.82
  -4  -1  -4    0.21    0.56
  -4   1  -4    0.21    0.56
   4  -1   4    0.36    0.40
   4   1   4    0.21    0.35
   4   1   4    1.48    1.01
   4  -1   4   -0.30    0.82
  -4  -1  -4    0.75    0.90
  -4   1  -4    0.74    0.82
   4  -1   4    0.30    0.41
   4   1   4    0.23    0.43
   4  -1   5  254.06    8.78
   4   1   5  250.45    8.72
  -4  -1  -5  258.73    9.27
  -4   1  -5  250.18    9.21
  -4   1  -5  266.59   12.16
   4   1   5  250.74    8.83
   4  -1   5  256.18    8.83
   4   1   5  248.60   11.33
   4  -1   5  253.09   11.29
   4   1   6  127.55    4.85
   4  -1   6  127.47    4.83
   4   1   6  112.56    6.75
   4  -1   6  119.55    6.85
  -4  -1  -6  123.30    5.21
  -4   1  -6  122.50    5.20
   4  -1   6  124.24    4.77
   4   1   6  125.13    4.72
   4   1   7   33.06    1.89
   4  -1   7   33.60    1.90
   4   1   7   38.06    3.46
   4  -1   7   36.27    3.38
  -4  -1  -7   32.54    2.18
  -4   1  -7   33.84    2.22
   4  -1   7   38.27    1.94
   4   1   7   36.98    1.87
   4   1   8   12.42    1.05
   4  -1   8   11.02    1.01
   4  -1   8   12.14    1.03
   4   1   8   10.59    0.93
   4   1   8    8.98    1.79
   4  -1   8    9.92    1.84
  -4  -1  -8   10.15    1.20
  -4   1  -8   10.60    1.23
   4  -1   9   -0.22    0.42
   4   1   9    0.13    0.35
  -4  -1  -9   -0.12    0.62
  -4   1  -9    0.12    0.61
   4   1   9   -0.31    0.48
   4  -1   9    0.62    0.48
   4   1   9    0.31    0.70
   4  -1   9   -0.31    0.70
   4  -1  10  106.35    4.25
   4   1  10  106.50    4.17
   4   1  10  103.51    4.29
   4  -1  10  109.94    4.33
  -4  -1 -10  117.38    4.89
  -4   1 -10  109.01    4.78
   4   1  11  126.13    4.88
   4  -1  11  136.11    5.05
  -4  -1 -11  131.99    5.55
  -4   1 -11  135.05    5.56
   4   1  11  129.23    5.05
   4  -1  11  136.55    5.10
   4   1  12    2.32    0.49
   4  -1  12    2.50    0.60
   4  -1  12    2.17    0.50
   4  -1  12    2.41    0.60
   4   1  12    2.26    0.60
  -4   1 -12    3.16    0.86
  -4  -1 -12    1.84    0.73
   4   1  13   35.17    1.84
   4  -1  13   40.94    2.03
   4  -1  13   36.14    1.83
  -4  -1 -13   37.42    2.38
  -4   1 -13   40.91    2.44
   4   1  13   40.94    2.07
   4  -1  13   38.28    2.04
   4  -1  14    5.39    0.65
   4   1  14    5.33    0.71
   4   1  14    4.84    0.61
   4  -1  14    4.96    0.71
   4  -1  14    5.34    0.75
   4   1  14    5.81    0.77
  -4  -1 -14    3.53    0.87
  -4   1 -14    5.84    0.99
   4  -1  15    1.18    0.41
   4   1  15    1.31    0.50
  -4   1 -15    1.12    0.67
  -4  -1 -15    0.79    0.62
   4  -1  15    1.66    0.50
   4  -1  15    1.23    0.49
   4  -1  15    0.73    0.51
   4   1  15    0.58    0.52
  -4  -1 -16    0.32    0.56
  -4   1 -16   -0.11    0.57
   4  -1  16    0.30    0.41
   4   1  16    0.21    0.46
   4  -1  16    0.07    0.45
   4  -1  16    0.05    0.36
   4   1  16    0.06    0.41
   4  -1  17   45.65    2.18
   4   1  17   41.28    2.13
  -4  -1 -17   45.06    2.45
  -4   1 -17   46.18    2.46
   4  -1  17   46.16    2.08
   4  -1  17   47.27    2.04
   4   1  17   46.76    2.11
   4  -1  18   77.95    3.14
   4   1  18   78.71    3.16
   4  -1  18   80.54    3.03
   4   1  18   76.79    3.03
  -4  -1 -18   72.74    3.36
  -4   1 -18   73.89    3.38
   4   1  19    2.71    0.49
  -4   1 -19    2.26    0.56
  -4  -1 -19    2.33    0.57
   4   1  19    2.08    0.49
   4  -1  19    2.54    0.50
   4  -1  20   57.93    2.28
   4   1  20   56.03    2.26
  -4  -1 -20   51.73    2.40
  -4   1 -20   52.17    2.41
   4  -1  21   85.52    3.11
   4   1  21   87.67    3.13
   4   1  21   84.87    3.08
   4   1  22   22.62    0.99
  -4   2  24    7.97    0.46
  -4   2  24    8.79    0.49
  -4   2  23    1.56    0.31
  -4   2  23    0.92    0.28
   4   2 -23    1.34    0.29
   4  -2 -22   13.58    0.94
  -4   2  22   12.21    0.84
  -4   2  22   14.05    0.85
   4  -2 -22   12.64    0.88
   4   2 -22   12.85    0.85
  -4  -2  21    8.48    0.76
   4  -2 -21    9.04    0.85
   4  -2 -21    9.67    0.84
   4   2 -21    8.30    0.77
   4  -2 -20    4.34    0.71
   4   2 -20    4.92    0.67
   4  -2 -20    4.96    0.68
  -4   2  19   34.49    1.81
  -4  -2  19   32.88    1.69
   4  -2 -19   33.25    1.85
   4   2 -19   31.46    1.77
   4  -2 -19   32.64    1.90
  -4   2  19   31.53    1.68
  -4   2  18    8.58    0.90
  -4  -2  18    8.05    0.84
   4   2 -18    7.63    0.90
   4  -2 -18    9.12    0.99
   4  -2 -18    8.69    1.01
  -4  -2  18    9.48    0.93
  -4  -2  17   12.64    1.09
  -4   2  17   13.95    1.16
   4  -2 -17   14.61    1.26
   4   2 -17   13.58    1.17
   4  -2 -17   11.70    1.22
  -4  -2  17   14.56    1.16
  -4  -2  16   10.43    1.03
  -4   2  16   11.36    1.08
   4  -2 -16   11.56    1.18
   4   2 -16   11.28    1.08
   4  -2 -16   10.97    1.18
  -4  -2  16   11.24    1.03
  -4  -2  15  148.81    5.61
  -4   2  15  150.72    5.62
  -4  -2  15  156.17    5.59
   4  -2 -15  134.96    5.68
   4   2 -15  140.14    5.60
   4  -2 -15  146.49    5.84
  -4  -2  14    3.02    0.68
   4  -2 -14    1.60    0.71
  -4   2  14    1.50    0.57
  -4  -2  14    2.23    0.63
  -4  -2  14    1.45    0.58
   4   2 -14    1.51    0.59
   4  -2 -14   -0.90    1.22
   4   2 -14    1.59    1.15
   4  -2 -14    2.39    1.26
  -4  -2  13   -0.18    0.47
   4  -2 -13    0.43    0.62
  -4   2  13    1.33    0.53
  -4  -2  13    0.19    0.53
  -4  -2  13    0.08    0.49
   4   2 -13    1.15    0.52
   4  -2 -13    1.79    1.23
   4   2 -13   -0.80    0.81
   4  -2 -13    0.40    0.81
  -4  -2  12    5.46    0.82
  -4  -2  12    4.88    0.76
   4  -2 -12    7.81    1.07
  -4   2  12    6.88    0.86
   4   2 -12    7.71    0.93
   4   2 -12    6.67    1.61
   4  -2 -12    5.93    1.66
  -4  -2  12    6.61    0.93
   4  -2 -12    3.55    1.41
   4  -2 -11  139.60    5.76
  -4  -2  11  154.20    5.69
   4   2 -11  140.66    8.22
   4  -2 -11  141.55    8.28
   4   2 -11  140.64    5.52
  -4  -2  11  144.06    5.58
  -4   2  11  146.92    5.49
  -4  -2  11  139.73    5.42
  -4  -2  11  141.54    7.18
   4  -2 -11  153.06    8.84
   4  -2 -10   88.29    4.01
  -4  -2  10   95.31    3.98
   4   2 -10   88.71    6.08
   4  -2 -10   85.26    6.01
   4   2 -10   87.70    3.79
  -4   2  10   94.31    3.77
  -4  -2  10   88.15    5.35
   4  -2 -10   95.29    6.59
  -4  -2  10   86.43    3.67
  -4  -2   9  589.69   19.09
   4  -2  -9  574.37   19.46
  -4  -2   9  622.03   19.42
   4   2  -9  600.02   22.77
   4  -2  -9  588.49   22.73
  -4   2   9  520.79   22.38
  -4  -2   9  548.04   22.52
  -4   2   9  603.92   19.15
   4   2  -9  568.53   19.16
   4  -2  -9  625.98   23.49
   4  -2  -8    8.92    2.05
   4   2  -8   12.18    1.05
  -4  -2   8   10.24    0.86
  -4  -2   8   10.51    0.93
   4  -2  -8   10.39    1.16
   4   2  -8    8.15    1.77
   4  -2  -8   11.20    2.00
  -4  -2   8   11.75    1.09
  -4   2   8   11.88    1.02
  -4  -2   8   11.71    1.19
  -4   2   8   11.73    0.94
  -4  -2   8    9.30    1.92
  -4   2   8   11.63    2.16
   4  -2  -7  155.43    6.10
  -4   2   7  159.36    5.78
  -4  -2   7  164.43    5.98
   4  -2  -7  161.86    8.92
   4   2  -7  168.37    8.59
   4  -2  -7  157.96    8.48
  -4   2   7  157.83    8.69
  -4  -2   7  161.01    8.68
   4   2  -7  156.47    5.83
  -4  -2   7  153.25    5.61
  -4  -2   7  157.30    5.72
  -4   2   6  125.55    4.67
  -4  -2   6  127.40    4.86
   4  -2  -6  123.33    7.47
   4   2  -6  139.07    7.43
   4  -2  -6  126.86    7.26
  -4   2   6  114.22    7.16
  -4  -2   6  127.59    7.40
  -4  -2   6  116.29    4.50
  -4  -2   6  123.79    4.60
  -4  -2   5   94.88    3.73
  -4  -2   5   99.45    6.39
  -4   2   5   96.77    6.36
   4  -2  -5  101.63    6.52
  -4  -2   5  100.84    4.04
  -4   2   5  101.22    3.86
   4   2  -5   88.47    5.84
   4  -2  -5  102.82    6.24
  -4  -2   4   79.97    3.16
  -4  -2   4   91.15    5.87
  -4   2   4   76.02    5.47
   4  -2  -4   82.63    5.67
  -4  -2   4   77.75    3.39
   4   2  -4   79.71    5.33
   4  -2  -4   79.21    5.34
  -4  -2   3  473.52   15.34
   4   2  -3  467.50   18.36
   4  -2  -3  494.03   18.64
   4  -2  -3  486.20   18.99
  -4  -2   3  482.24   18.88
  -4   2   3  470.76   18.85
  -4  -2   3  467.38   15.61
  -4  -2   2    2.21    0.52
  -4  -2   2    0.34    0.83
  -4   2   2    0.34    0.83
   4  -2  -2    2.04    0.53
   4   2  -2    1.21    0.83
   4  -2  -2    1.85    0.93
  -4  -2   2    1.17    0.55
  -4   2   2    1.79    0.62
  -4  -2   1  120.79    4.91
  -4   2   1  125.92    4.95
  -4  -2   1  114.07    6.99
  -4   2   1  118.27    7.03
   4  -2  -1  127.85    4.74
   4  -2  -1  122.41    7.09
   4   2  -1  118.54    6.76
   4  -2  -1  131.80    7.06
  -4  -2   1  120.47    4.69
  -4  -2   0    3.10    1.18
  -4   2   0   -0.34    0.77
   4  -2   0    1.16    0.43
   4   2   0    1.74    0.92
   4  -2   0    1.48    0.90
  -4  -2   0    1.12    0.57
  -4   2   0    1.58    0.57
  -4  -2   0    1.77    0.50
  -4  -2  -1   12.87    2.13
  -4   2  -1   10.71    2.04
  -4  -2  -1   12.84    1.19
  -4   2  -1   12.60    1.17
   4   2   1    6.32    1.47
   4  -2   1   10.25    1.76
   4  -2   1   10.45    0.95
  -4  -2  -2    0.35    0.79
  -4   2  -2    0.70    0.90
   4  -2   2    0.22    0.38
   4   2   2    0.33    0.35
  -4  -2  -2   -0.10    0.50
  -4   2  -2    0.49    0.54
   4   2   2    0.28    0.64
   4  -2   2    0.58    0.70
   4  -2   3   51.57    2.42
   4   2   3   48.71    2.30
   4   2   3   51.47    2.42
   4  -2   3   50.62    2.42
  -4  -2  -3   52.21    4.37
  -4   2  -3   47.69    4.29
   4   2   3   54.28    4.05
   4  -2   3   45.22    3.83
  -4  -2  -3   54.06    2.71
  -4   2  -3   50.39    2.64
   4  -2   4   16.36    2.23
  -4  -2  -4   18.07    2.58
  -4   2  -4   19.28    2.62
   4   2   4   21.49    1.37
   4  -2   4   20.27    1.35
   4   2   4   18.76    2.34
  -4  -2  -4   19.10    1.55
  -4   2  -4   20.95    1.58
   4   2   4   18.52    1.23
   4   2   5    2.04    0.96
   4  -2   5    2.94    1.04
  -4  -2  -5    2.64    1.19
  -4   2  -5    1.86    1.02
   4   2   5    2.13    0.55
   4  -2   5    2.37    0.55
  -4  -2  -5    1.82    0.64
  -4   2  -5    3.27    0.75
   4   2   5    2.62    0.48
   4   2   6   35.25    1.78
   4   2   6   32.97    1.84
   4  -2   6   36.37    1.90
  -4  -2  -6   31.04    3.50
  -4   2  -6   40.82    3.92
   4   2   6   35.78    3.27
   4  -2   6   36.11    3.28
  -4  -2  -6   35.82    2.21
  -4   2  -6   32.67    2.13
  -4  -2  -7   16.47    1.49
  -4   2  -7   15.72    1.43
   4  -2   7   13.67    2.06
   4   2   7   15.53    1.19
   4  -2   7   18.17    1.25
   4  -2   7   15.25    1.18
   4   2   7   16.00    1.09
   4  -2   8   89.40    3.69
   4   2   8   89.89    3.52
   4   2   8   90.91    3.68
   4  -2   8   89.01    3.68
  -4  -2  -8   89.82    4.11
  -4   2  -8   89.69    4.09
   4   2   8   82.79    5.46
   4  -2   8   87.15    5.56
   4  -2   9   88.46    3.69
   4   2   9   87.58    3.48
   4   2   9   89.73    3.67
   4  -2   9   86.80    3.66
  -4  -2  -9   92.17    4.13
  -4   2  -9   94.01    4.13
  -4  -2 -10   98.72    4.48
  -4   2 -10  105.54    4.54
   4  -2  10  108.97    4.15
   4  -2  10  106.92    4.11
   4   2  10  107.09    4.09
  -4  -2 -10   93.08    3.80
   4  -2  10   97.54    3.76
   4  -2  11  148.78    5.56
  -4  -2 -11  166.11    6.43
  -4   2 -11  165.05    6.39
   4  -2  11  163.07    5.93
   4   2  11  161.19    5.89
   4  -2  11  164.16    5.91
   4  -2  12   66.46    2.77
  -4   2 -12   63.95    3.35
  -4  -2 -12   66.04    3.39
   4  -2  12   74.06    3.11
   4   2  12   72.44    3.07
   4  -2  12   73.46    3.07
   4  -2  13   81.26    3.17
  -4  -2 -13   85.57    3.87
  -4   2 -13   79.87    3.78
   4  -2  13   80.35    3.41
   4   2  13   82.58    3.41
   4  -2  13   79.41    3.38
   4  -2  14  192.08    6.81
  -4  -2 -14  193.83    7.39
  -4   2 -14  189.17    7.35
   4  -2  14  198.61    6.97
   4   2  14  199.69    6.96
   4  -2  14  197.07    6.95
   4   2  15   36.47    1.91
   4  -2  15   35.22    1.77
  -4  -2 -15   36.14    2.21
  -4   2 -15   38.35    2.24
   4  -2  15   36.88    1.91
   4   2  15   38.50    1.93
   4  -2  15   36.94    1.90
   4   2  16   22.37    1.34
   4  -2  16   20.75    1.31
  -4  -2 -16   19.12    1.48
  -4   2 -16   18.71    1.47
   4   2  16   19.46    1.29
   4   2  17    0.35    0.39
   4  -2  17    0.46    0.40
   4   2  17   -0.06    0.44
  -4  -2 -17    0.09    0.45
  -4   2 -17   -0.17    0.45
  -4  -2 -18    2.36    0.57
  -4   2 -18    2.99    0.61
   4   2  18    3.28    0.56
   4  -2  18    2.64    0.51
   4   2  18    2.30    0.49
   4   2  18    2.90    0.54
   4   2  19   66.09    2.59
   4   2  19   69.31    2.65
   4  -2  19   65.15    2.60
   4   2  19   67.98    2.63
  -4  -2 -19   64.51    2.81
  -4   2 -19   63.41    2.81
   4  -2  20   55.02    2.23
   4   2  20   59.02    2.28
   4   2  20   60.09    2.29
   4   2  21   15.47    0.79
   4   2  21   14.81    0.82
   4   2  22   36.22    1.36
  -4  -3  23   31.62    1.28
  -4   3  23   34.37    1.31
  -4   3  22    0.19    0.26
  -4   3  22   -0.11    0.29
  -4   3  21    8.01    0.68
   4  -3 -21    7.19    0.66
   4   3 -21    7.10    0.56
  -4   3  20    1.54    0.44
   4  -3 -20    2.55    0.50
   4   3 -20    3.05    0.44
   4  -3 -20    1.93    0.46
  -4   3  19   31.17    1.67
   4  -3 -19   31.46    1.71
   4   3 -19   33.61    1.62
  -4  -3  18    0.60    0.48
   4  -3 -18    0.74    0.46
   4   3 -18    1.03    0.43
  -4   3  18    0.66    0.42
  -4  -3  17   43.67    2.15
  -4  -3  17   41.75    2.05
  -4   3  17   40.65    2.09
   4  -3 -17   41.94    2.20
   4   3 -17   42.22    2.06
  -4  -3  16   40.89    2.18
  -4  -3  16   41.93    2.12
   4   3 -16   44.44    2.14
  -4  -3  16   40.44    1.90
  -4  -3  15   12.73    1.11
   4  -3 -15   11.94    1.16
   4   3 -15   11.83    1.02
  -4  -3  15   13.74    0.96
  -4  -3  15   12.44    1.07
  -4  -3  14  104.94    4.14
  -4  -3  14   99.79    4.23
  -4  -3  14  104.01    4.11
   4  -3 -14  106.12    4.31
   4   3 -14   93.14    3.97
  -4  -3  14   96.46    3.83
  -4  -3  13    7.42    1.00
   4  -3 -13    6.61    0.93
  -4  -3  13    6.37    0.73
   4   3 -13    7.37    0.84
  -4  -3  13    7.83    0.90
  -4  -3  13    6.10    0.83
   4   3 -12    8.23    1.74
   4  -3 -12    5.10    1.42
  -4  -3  12    6.94    0.88
   4  -3 -12    7.18    0.98
  -4  -3  12    6.71    0.73
  -4  -3  12    5.22    0.85
   4  -3 -12    4.03    1.59
  -4  -3  12    7.58    0.90
   4  -3 -11   24.44    1.72
  -4  -3  11   24.70    1.47
  -4  -3  11   26.87    1.70
   4  -3 -11   23.19    2.89
   4   3 -11   24.81    2.97
  -4  -3  11   21.69    2.44
   4  -3 -11   25.44    3.32
  -4  -3  11   27.87    1.69
   4  -3 -10  129.57    5.17
  -4  -3  10  124.36    4.78
  -4  -3  10  130.22    5.05
   4   3 -10  129.26    7.41
   4  -3 -10  130.81    7.50
  -4  -3  10  114.00    6.63
   4  -3 -10  131.03    8.16
  -4  -3  10  128.09    4.95
   4  -3  -9   67.67    3.26
  -4  -3   9   71.15    2.99
   4   3  -9   70.91    5.09
   4  -3  -9   69.45    5.13
  -4  -3   9   71.24    3.22
  -4   3   9   69.16    3.03
  -4  -3   9   69.89    4.75
   4  -3  -9   65.91    5.52
  -4  -3   9   69.13    3.08
  -4  -3   8   70.30    2.98
   4  -3  -8   67.96    5.08
   4   3  -8   73.88    5.11
  -4  -3   8   69.68    3.19
  -4   3   8   71.02    3.00
  -4   3   8   59.61    4.79
  -4  -3   8   65.52    4.98
  -4  -3   8   63.26    4.62
   4  -3  -8   67.21    5.44
  -4  -3   8   71.55    3.07
  -4  -3   7  277.12    9.34
   4   3  -7  283.07   12.27
   4  -3  -7  263.38   12.15
  -4   3   7  271.17    9.33
  -4   3   7  248.10   12.09
  -4  -3   7  257.96   12.21
  -4  -3   7  280.75   11.96
   4  -3  -7  268.61   12.93
  -4  -3   7  282.96    9.43
  -4  -3   6    0.61    0.44
  -4  -3   6    0.33    0.39
  -4  -3   6    0.30    0.77
   4  -3  -6    0.40    0.96
   4   3  -6    1.90    1.04
   4  -3  -6    1.96    0.94
  -4  -3   6    0.69    0.99
  -4   3   6    1.38    1.00
   4   3  -5   77.56    5.28
   4  -3  -5   94.03    5.76
  -4  -3   5   82.27    3.40
  -4  -3   5   85.72    3.41
  -4  -3   5   81.23    5.62
  -4   3   5   74.22    5.38
   4  -3  -5   86.12    3.49
  -4  -3   5   84.95    3.62
   4   3  -4  171.98    8.69
   4  -3  -4  182.20    8.99
  -4  -3   4  181.64    9.19
  -4   3   4  167.23    8.98
  -4  -3   4  176.03    6.63
   4  -3  -4  185.34    6.51
  -4  -3   4  184.12    6.42
   4  -3  -3    8.10    0.82
   4   3  -3    6.72    1.45
   4  -3  -3   10.59    1.87
  -4  -3   3   11.02    1.94
  -4   3   3    5.01    1.41
  -4  -3   3    8.70    0.82
  -4  -3   3    7.60    0.87
   4   3  -2  231.27   10.27
   4  -3  -2  211.25   10.13
  -4  -3   2  221.11    7.99
   4  -3  -2  224.82    7.90
  -4  -3   2  233.32    7.82
  -4  -3   2  222.22   10.61
  -4   3   2  230.38   10.75
   4  -3  -1  105.06    4.18
  -4  -3   1  106.97    4.35
  -4   3   1  107.98    4.34
   4   3  -1  107.53    6.09
   4  -3  -1   97.54    5.97
  -4  -3   1  107.25    6.48
  -4   3   1  114.12    6.64
   4  -3   0  168.47    6.09
  -4  -3   0  168.85    6.30
  -4   3   0  166.57    6.27
   4   3   0  167.43    8.16
   4  -3   0  167.63    8.27
  -4  -3   0  163.36    8.63
  -4   3   0  165.39    8.62
  -4  -3  -1   -0.33    0.92
  -4   3  -1    0.67    0.87
   4  -3   1   -0.07    0.41
   4   3   1    0.06    0.32
   4   3   1    0.35    0.34
   4   3   1    0.81    0.78
   4  -3   1    0.28    0.67
  -4  -3  -1    0.82    0.49
  -4   3  -1    0.63    0.47
  -4  -3  -2   -0.34    0.98
  -4   3  -2   -0.34    0.75
   4  -3   2    0.07    0.37
   4   3   2    0.28    0.37
   4  -3   2   -0.21    0.39
   4   3   2   -0.27    0.55
   4  -3   2    0.28    0.56
  -4  -3  -2    0.19    0.45
  -4   3  -2   -0.09    0.49
   4  -3   3   14.63    1.13
  -4  -3  -3   14.06    1.26
  -4   3  -3   13.27    1.20
   4   3   3   14.68    2.06
   4  -3   3   14.16    2.01
  -4  -3  -3   13.13    2.18
  -4   3  -3   17.22    2.41
   4   3   3   14.46    1.09
   4  -3   3   14.66    1.10
   4   3   4    0.82    0.41
   4  -3   4    0.77    0.40
  -4  -3  -4    0.71    0.72
  -4   3  -4   -0.35    0.90
   4  -3   4    1.69    0.44
  -4  -3  -4    0.69    0.47
  -4   3  -4    0.68    0.51
   4   3   4    0.27    0.55
   4  -3   4    0.83    0.76
   4  -3   5    6.81    0.78
  -4  -3  -5    6.27    1.46
   4  -3   5    7.36    0.81
   4   3   5    7.91    0.81
  -4  -3  -5    7.57    1.72
  -4   3  -5    8.19    1.76
   4  -3   5    7.91    0.77
  -4  -3  -5    7.67    0.99
  -4   3  -5    7.84    1.00
   4   3   5    7.89    1.51
   4  -3   5    7.78    1.60
   4   3   6    2.52    0.53
   4  -3   6    2.78    0.56
  -4  -3  -6    5.54    1.34
   4  -3   6    3.00    0.60
  -4  -3  -6    1.47    1.06
  -4   3  -6    3.27    1.15
   4  -3   6    2.20    0.47
  -4  -3  -6    3.41    0.73
  -4   3  -6    2.95    0.67
   4   3   6    2.18    0.96
   4  -3   6    1.94    0.95
  -4  -3  -7    6.41    1.35
   4  -3   7    6.73    0.80
   4   3   7    7.42    0.78
  -4  -3  -7    9.73    1.94
  -4   3  -7    5.17    1.48
   4  -3   7    8.23    0.81
   4  -3   7    7.15    0.73
  -4  -3  -7    6.75    0.93
  -4   3  -7    6.65    0.94
   4   3   7    6.27    1.38
   4  -3   7    5.27    1.31
   4  -3   8  258.53    8.77
  -4  -3  -8  257.13    9.15
  -4   3  -8  254.53    9.09
  -4  -3  -8  236.46   11.84
  -4   3  -8  257.95   11.99
   4  -3   8  240.00    8.50
   4   3   8  253.88    8.64
   4  -3   8  249.13    8.64
   4   3   9   50.85    2.35
   4  -3   9   50.43    2.34
  -4  -3  -9   44.74    2.22
  -4   3  -9   47.83    4.29
  -4  -3  -9   50.59    2.68
  -4   3  -9   51.46    2.70
   4  -3  10    3.53    0.61
   4   3  10    3.49    0.59
  -4  -3 -10    3.79    0.57
  -4  -3 -10    4.63    0.82
  -4   3 -10    3.09    0.75
   4   3  11   12.85    1.01
   4  -3  11   12.76    1.02
  -4  -3 -11   13.00    1.28
  -4   3 -11   12.78    1.26
  -4  -3 -11   11.14    0.90
  -4  -3 -12    8.22    1.05
  -4   3 -12    6.52    0.96
   4   3  12    8.05    0.82
   4  -3  12    9.42    0.86
  -4  -3 -12    7.77    0.71
   4  -3  13  191.90    6.70
  -4  -3 -13  181.54    6.34
  -4  -3 -13  180.40    6.98
  -4   3 -13  183.20    6.98
   4   3  13  190.61    6.59
   4  -3  13  187.83    6.58
   4   3  14   11.67    0.95
   4  -3  14   11.65    0.95
  -4  -3 -14   13.99    1.23
  -4   3 -14   13.92    1.21
   4   3  14   12.62    1.02
   4   3  14   11.52    0.96
   4  -3  14   13.03    1.04
  -4  -3 -15   42.28    2.19
  -4   3 -15   35.48    2.07
   4   3  15   40.06    1.89
   4  -3  15   36.45    1.84
   4   3  15   39.34    1.92
   4   3  15   39.42    1.90
  -4  -3 -16   33.89    1.58
  -4  -3 -16   33.26    1.90
  -4   3 -16   32.07    1.88
   4   3  16   35.57    1.71
   4  -3  16   36.27    1.72
   4   3  16   39.10    1.80
   4   3  16   35.01    1.71
  -4  -3 -17    8.07    0.61
   4   3  17    9.01    0.79
   4   3  17   10.81    0.80
  -4   3 -17    8.83    0.86
   4   3  17    8.67    0.73
   4   3  18   71.14    2.68
   4   3  18   69.13    2.69
  -4   3 -18   62.37    2.77
   4   3  18   68.84    2.64
   4   3  19   10.80    0.70
   4   3  19   11.42    0.76
   4   3  19   11.49    0.76
   4   3  20    0.15    0.24
   4   3  21   -0.04    0.16
  -4   4  22    0.15    0.19
  -4  -4  22    0.43    0.19
  -4   4  22    0.63    0.20
  -4  -4  21   -0.03    0.25
  -4   4  21   -0.24    0.28
  -4   4  20    0.25    0.31
  -4   4  20   -0.11    0.31
   4  -4 -20    0.40    0.30
  -4  -4  19    7.43    0.52
  -4   4  19    9.00    0.75
  -4  -4  18    4.17    0.46
  -4   4  18    5.00    0.62
   4  -4 -18    5.54    0.76
  -4  -4  17   36.25    1.71
  -4   4  17   40.63    1.93
   4  -4 -17   40.43    2.09
  -4  -4  16    2.16    0.44
   4  -4 -16    1.19    0.50
   4  -4 -16    2.98    0.67
  -4  -4  15    4.76    0.62
  -4  -4  15    6.00    0.70
   4  -4 -15    5.28    0.85
  -4  -4  14  238.96    8.36
  -4  -4  14  246.05    8.47
   4  -4 -14  251.02    8.83
  -4  -4  13  134.44    5.11
  -4  -4  13  129.60    4.98
  -4  -4  13  137.84    5.28
   4  -4 -13  135.61    5.39
  -4  -4  12  103.36    4.12
  -4  -4  12   98.77    3.98
  -4  -4  12  101.78    4.25
   4  -4 -12  100.86    4.34
  -4  -4  11  231.19    8.19
   4  -4 -11  230.05    8.41
  -4  -4  11  227.12    8.01
  -4  -4  11  231.12    8.30
  -4  -4  10   38.07    2.19
  -4  -4  10   41.99    2.09
  -4  -4  10   38.35    2.11
  -4  -4  10   38.73    3.37
  -4   4   9   38.78    1.97
  -4  -4   9   42.57    2.20
   4  -4  -9   38.23    4.04
  -4  -4   9   39.53    3.51
  -4  -4   9   37.38    2.19
   4  -4  -9   41.24    2.01
  -4  -4   9   38.31    2.03
  -4   4   8   32.51    1.77
  -4  -4   8   34.43    1.97
  -4  -4   8   36.58    2.09
  -4  -4   8   33.02    3.23
   4  -4  -8   31.35    3.66
  -4  -4   8   38.41    1.94
   4  -4  -8   37.25    1.89
   4  -4  -8   28.54    3.01
  -4  -4   7  315.06   10.64
   4  -4  -7  296.05   10.23
   4  -4  -7  312.16   10.53
  -4  -4   7  319.01   10.73
  -4  -4   7  283.87   12.97
   4  -4  -7  305.46   14.11
  -4  -4   7  308.13   10.44
   4  -4  -7  297.73   12.89
   4  -4  -7  306.83   10.38
   4  -4  -6  187.99    6.66
  -4  -4   6  188.85    6.89
   4  -4  -6  184.39    6.55
   4  -4  -6  185.46    6.73
  -4  -4   6  197.54    6.99
  -4  -4   6  178.88    9.10
   4  -4  -6  191.59   10.03
  -4  -4   6  185.07    6.69
   4  -4  -6  182.25    8.87
  -4  -4   6  165.60    8.78
   4  -4  -5  342.50   11.44
  -4  -4   5  348.87   11.67
  -4  -4   5  343.52   11.48
   4  -4  -5  344.77   11.48
   4  -4  -5  319.41   13.77
  -4  -4   5  326.23   14.24
   4  -4  -5  353.09   15.26
  -4  -4   5  292.44   13.71
   4  -4  -5  347.81   11.37
   4  -4  -4   93.62    3.72
   4  -4  -4   91.46    3.73
  -4  -4   4   97.24    6.04
   4  -4  -4   93.97    6.40
  -4  -4   4   91.96    5.75
   4  -4  -4   90.96    5.51
   4  -4  -4   94.87    3.78
  -4  -4   4   97.96    3.82
   4  -4  -3   15.62    2.05
  -4  -4   3   14.98    2.17
   4  -4  -3   14.69    2.41
  -4  -4   3   19.04    1.26
   4  -4  -3   17.92    1.20
   4  -4  -2    9.72    1.62
  -4  -4   2    8.54    1.67
  -4  -4   2   11.34    1.96
  -4  -4   2   10.93    0.94
   4  -4  -2   10.06    0.88
   4  -4  -1    3.85    1.08
  -4  -4   1    5.47    1.36
  -4  -4   1    3.57    1.26
  -4  -4   1    3.59    0.58
   4  -4  -1    4.09    0.60
  -4  -4   0    2.76    1.09
  -4  -4   0    3.88    1.25
   4  -4   0    3.73    0.60
   4  -4   0    4.31    0.59
   4  -4   0    3.80    1.01
  -4  -4  -1  188.02    9.24
   4  -4   1  190.19    6.75
   4  -4   1  204.30    6.86
   4  -4   1  182.88    8.67
  -4  -4  -1  184.66    9.32
  -4  -4  -1  195.63    6.96
  -4   4  -1  183.06    6.90
   4  -4   2    3.49    1.02
  -4  -4  -2    2.16    0.98
   4  -4   2    4.30    0.63
  -4  -4  -2    3.34    0.61
  -4   4  -2    1.93    0.56
   4  -4   2    3.18    0.53
  -4  -4  -2    0.64    0.77
   4  -4   3    9.65    1.59
   4  -4   3    9.51    0.85
  -4  -4  -3   12.21    1.94
   4  -4   3    9.55    0.93
   4  -4   3    9.41    0.90
  -4  -4  -3   10.92    1.01
  -4   4  -3   11.14    1.02
  -4  -4  -3   10.67    1.86
  -4  -4  -4  204.49    9.81
  -4  -4  -4  191.70    9.73
   4  -4   4  205.94    7.24
   4  -4   4  223.30    7.43
   4  -4   4  196.37    9.16
   4  -4   4  216.96    7.42
  -4  -4  -4  207.55    7.53
  -4   4  -4  200.11    7.50
   4  -4   5    0.24    0.34
  -4  -4  -5    0.30    0.61
  -4  -4  -5    0.32    0.71
   4  -4   5   -0.29    0.40
  -4  -4  -5   -0.09    0.46
  -4   4  -5    0.09    0.45
   4  -4   5    0.36    0.42
   4  -4   5    0.24    0.50
   4  -4   6  178.65    6.30
  -4  -4  -6  165.84    8.39
   4  -4   6  169.23    6.16
   4  -4   6  181.58    6.37
  -4   4  -6  173.65    6.50
  -4  -4  -6  173.26    6.50
   4  -4   7   98.18    3.83
  -4  -4  -7   96.93    3.98
  -4   4  -7   90.61    3.93
   4  -4   7   88.33    3.68
  -4  -4  -7   92.77    3.62
   4   4   7   91.98    3.60
   4  -4   7   93.12    3.63
   4   4   8    2.48    0.48
   4  -4   8    2.46    0.50
   4  -4   8    2.55    0.59
   4  -4   8    2.31    0.49
  -4  -4  -8    2.58    0.53
  -4  -4  -8    2.42    0.61
  -4   4  -8    2.34    0.61
  -4  -4  -8    2.77    0.50
   4  -4   9   18.61    1.23
  -4  -4  -9   17.66    1.21
  -4  -4  -9   19.01    1.13
   4   4   9   18.90    1.18
   4  -4   9   16.36    1.12
  -4  -4  -9   18.46    1.38
  -4   4  -9   17.93    1.37
   4  -4   9   21.95    1.38
  -4  -4 -10   46.16    2.16
   4   4  10   47.34    2.14
   4  -4  10   47.75    2.14
  -4  -4 -10   47.53    2.42
  -4   4 -10   43.23    2.37
   4  -4  10   47.90    2.30
  -4  -4 -11   83.29    3.25
   4  -4  11   84.57    3.41
   4   4  11   76.69    3.18
  -4   4 -11   82.04    3.54
   4   4  12   29.22    1.58
  -4  -4 -12   29.34    1.50
   4  -4  12   28.84    1.64
  -4   4 -12   29.79    1.75
   4   4  12   27.28    1.48
  -4  -4 -13   15.86    1.02
   4   4  13   17.87    1.15
   4  -4  13   16.17    1.18
  -4   4 -13   19.72    1.32
   4   4  13   18.24    1.10
   4   4  14    0.65    0.35
   4   4  14    1.21    0.44
   4   4  14    1.25    0.43
   4   4  15   -0.08    0.28
  -4  -4 -15   -0.05    0.31
   4   4  15   -0.24    0.39
   4   4  15    0.20    0.35
   4   4  16    3.38    0.42
   4   4  16    2.77    0.46
   4   4  16    3.52    0.50
  -4  -4 -16    3.64    0.46
   4   4  17    0.44    0.30
   4   4  17    0.27    0.31
  -4  -4 -17    0.06    0.24
   4   4  18    2.37    0.37
   4   4  18    2.32    0.37
  -4  -4 -18    1.81    0.25
   4   4  19    1.61    0.27
  -4  -4 -20   20.23    0.90
  -4  -5  21   30.56    1.08
  -4   5  21   23.54    1.02
  -4   5  20    3.86    0.40
  -4   5  20    3.68    0.38
  -4  -5  20    4.22    0.41
  -4   5  19    6.59    0.55
  -4  -5  19    5.84    0.42
  -4   5  18   27.22    1.30
  -4  -5  18   25.69    1.20
  -4   5  17   21.13    1.20
   4  -5 -17   23.67    1.37
  -4  -5  17   22.65    1.26
  -4  -5  17   21.85    1.14
  -4   5  16   13.34    0.94
   4  -5 -16   16.01    1.14
  -4  -5  16   14.87    1.06
  -4  -5  16   12.89    0.89
  -4  -5  15    7.65    0.73
  -4   5  15    6.95    0.70
   4  -5 -15    8.09    0.87
  -4  -5  14    1.97    0.51
   4  -5 -14    1.67    0.57
  -4   5  14    2.28    0.46
  -4  -5  13   30.90    1.67
   4  -5 -13   30.92    1.84
  -4  -5  12   40.62    2.02
   4  -5 -12   39.39    2.15
  -4  -5  11    0.64    0.48
  -4  -5  11   -0.08    0.47
   4  -5 -11   -0.09    0.47
  -4   5  11   -0.18    0.35
  -4   5  10   17.66    1.16
  -4  -5  10   18.21    1.27
   4  -5 -10   17.44    1.22
   4  -5 -10   21.81    1.46
  -4  -5  10   17.17    1.34
  -4  -5   9    3.26    0.64
   4  -5  -9    2.07    0.58
  -4  -5   9    2.63    0.63
   4  -5  -9    1.71    0.59
  -4  -5   8   34.98    1.91
  -4  -5   8   35.09    1.92
   4  -5  -8   33.78    1.97
  -4  -5   8   37.56    2.03
   4  -5  -8   34.77    1.87
  -4  -5   7  218.91    7.84
   4  -5  -7  218.50   11.04
  -4  -5   7  217.31   10.36
  -4  -5   7  228.28    7.87
   4  -5  -7  226.27    7.97
  -4  -5   7  221.08    7.99
   4  -5  -7  224.62    7.81
  -4  -5   6   70.83    3.06
   4  -5  -6   78.16    5.59
  -4  -5   6   70.23    4.98
  -4  -5   6   72.81    3.07
   4  -5  -6   64.59    3.05
  -4  -5   6   71.55    3.21
   4  -5  -6   69.14    3.02
  -4  -5   5    9.78    0.93
  -4  -5   5   10.91    1.97
   4  -5  -5    9.87    1.94
  -4  -5   5    7.43    0.81
   4  -5  -5    9.35    0.92
  -4  -5   5    7.69    0.93
   4  -5  -5    7.84    0.89
  -4  -5   4   60.06    2.63
   4  -5  -4   58.74    4.73
  -4  -5   4   51.15    4.36
   4  -5  -4   54.91    2.55
  -4  -5   4   62.02    2.79
  -4  -5   4   56.33    2.51
   4  -5  -4   50.74    2.29
  -4  -5   3   93.22    3.76
   4  -5  -3   91.76    3.51
  -4  -5   3   92.01    3.62
  -4  -5   3   93.61    3.91
   4  -5  -2  142.94    5.28
  -4  -5   2  146.49    5.34
  -4  -5   2  137.82    7.79
   4  -5  -2  139.91    5.08
   4  -5  -1   93.03    3.60
   4  -5  -1   96.67    3.75
  -4  -5   1   96.62    6.07
   4  -5  -1   89.76    3.54
  -4  -5   0   19.83    2.58
   4  -5   0   22.32    1.37
   4  -5   0   19.33    1.34
   4  -5   0   19.74    1.22
   4  -5   0   20.55    1.24
   4  -5   1   13.66    1.07
   4  -5   1   13.40    0.99
  -4  -5  -1   12.64    2.07
   4  -5   2   40.08    1.98
   4  -5   2   37.43    1.90
   4  -5   2   42.55    2.15
  -4  -5  -2   38.31    3.58
   4  -5   3  119.68    4.60
  -4  -5  -3  118.31    6.92
   4  -5   3  125.95    4.82
   4  -5   3  128.40    4.66
   4  -5   4   12.39    0.96
   4  -5   4   12.98    0.97
   4  -5   4   10.88    1.01
   4  -5   5    0.12    0.33
   4  -5   5    0.37    0.39
  -4  -5  -5   -0.13    0.39
   4  -5   5    0.90    0.40
  -4  -5  -5    0.50    0.44
   4  -5   6    5.10    0.60
   4  -5   6    4.82    0.67
  -4  -5  -6    4.82    0.66
   4  -5   6    5.79    0.71
  -4  -5  -6    6.18    0.73
   4  -5   7    6.71    0.67
   4  -5   7    6.41    0.77
  -4  -5  -7    7.77    0.76
   4  -5   7    7.65    0.81
  -4  -5  -7    6.26    0.77
   4  -5   8   56.38    2.41
   4  -5   8   62.49    2.68
   4  -5   8   58.72    2.63
  -4  -5  -8   57.74    2.50
  -4  -5  -8   64.07    2.67
  -4  -5  -9   16.64    1.04
  -4  -5  -9   17.56    1.16
   4  -5   9   16.61    1.17
   4  -5   9   16.92    1.01
  -4  -5 -10    7.07    0.64
  -4  -5 -10    6.78    0.72
   4  -5  10    6.13    0.58
   4  -5  10    7.48    0.79
   4   5  10    7.59    0.70
  -4  -5 -11  200.77    6.75
   4   5  11  189.85    6.65
  -4  -5 -12    8.45    0.74
   4   5  12    7.76    0.69
  -4  -5 -12    9.73    0.74
   4   5  13    6.37    0.60
   4   5  13    6.26    0.62
  -4  -5 -13    6.88    0.57
   4   5  14    0.04    0.30
   4   5  14    0.04    0.27
  -4  -5 -14    0.59    0.38
   4   5  15   81.71    2.98
  -4  -5 -15   87.99    3.05
   4   5  16   49.31    1.97
   4   5  16   53.99    2.03
  -4  -5 -16   55.47    2.05
   4   5  17    2.41    0.33
  -4  -5 -17    1.86    0.28
   4   5  17    2.48    0.27
  -4  -5 -18   26.27    1.16
  -4  -5 -19   37.56    1.40
  -4   6  19    0.48    0.17
  -4  -6  18    1.74    0.24
  -4   6  18    1.33    0.22
   4  -6 -17    0.28    0.29
  -4  -6  17    0.21    0.22
  -4   6  17    0.51    0.21
  -4  -6  17   -0.04    0.26
   4  -6 -16    1.73    0.42
  -4  -6  16    1.24    0.37
  -4  -6  16    1.99    0.37
  -4   6  16    1.57    0.30
   4  -6 -15    0.54    0.37
  -4  -6  15    0.10    0.34
   4  -6 -15   -0.09    0.32
  -4  -6  15   -0.04    0.29
  -4   6  15    0.31    0.27
   4  -6 -14    6.42    0.65
   4  -6 -14    6.22    0.73
  -4  -6  14    4.72    0.63
  -4   6  14    4.98    0.50
  -4  -6  14    5.08    0.60
   4  -6 -13    7.82    0.78
   4  -6 -13    7.80    0.83
  -4  -6  13    6.73    0.73
  -4   6  13    5.92    0.56
  -4  -6  13    7.91    0.74
  -4  -6  12   95.53    3.71
   4  -6 -12   93.38    3.84
   4  -6 -12   96.06    3.75
  -4  -6  12   93.50    3.66
  -4  -6  11  181.57    6.54
   4  -6 -11  180.17    6.68
   4  -6 -11  190.94    6.62
  -4  -6  11  185.60    6.51
   4  -6 -10   24.30    1.40
   4  -6 -10   24.79    1.57
  -4  -6  10   23.82    1.45
  -4  -6  10   24.05    1.48
   4  -6  -9  185.93    6.44
   4  -6  -9  175.56    6.62
  -4  -6   9  186.38    6.53
  -4  -6   9  181.74    6.51
   4  -6  -8   -0.06    0.48
  -4  -6   8    0.21    0.41
   4  -6  -8    0.16    0.44
  -4  -6   8    0.07    0.46
  -4  -6   8   -0.34    0.46
   4  -6  -7  242.48    8.51
  -4  -6   7  256.66    8.59
   4  -6  -7  255.70    8.69
  -4  -6   7  235.02    8.55
  -4  -6   7  255.10    8.60
   4  -6  -6   16.11    1.02
   4  -6  -6   18.15    1.32
   4  -6  -6   18.16    1.25
  -4  -6   6   18.54    1.23
   4  -6  -6   17.95    1.27
  -4  -6   6   16.32    1.18
  -4  -6   6   17.73    1.25
   4  -6  -5  108.62    4.09
   4  -6  -5  119.04    4.55
   4  -6  -5  111.02    4.35
  -4  -6   5  118.50    4.35
  -4  -6   5  116.36    4.40
  -4  -6   5  111.68    4.37
   4  -6  -4    4.92    0.74
  -4  -6   4    5.88    0.73
  -4  -6   4    6.06    0.70
   4  -6  -4    6.43    0.67
  -4  -6   4    5.96    0.75
   4  -6  -3   13.59    0.95
   4  -6  -3   14.58    1.17
   4  -6  -3   14.84    1.11
  -4  -6   3   14.82    1.01
  -4  -6   3   11.69    1.00
  -4  -6   3   12.61    1.05
  -4  -6   2    5.09    0.59
   4  -6  -2    4.42    0.67
   4  -6  -2    3.18    0.62
   4  -6  -2    4.18    0.58
   4  -6  -1   61.05    2.72
   4  -6  -1   64.93    2.85
   4  -6  -1   62.48    2.61
   4  -6   0    2.31    0.57
   4  -6   0    2.52    0.56
   4  -6   0    3.21    0.65
   4  -6   1   58.51    2.71
   4  -6   1   56.32    2.57
   4  -6   2    0.15    0.43
  -4  -6  -2    0.21    0.43
   4  -6   2    0.32    0.40
  -4  -6  -2    0.70    0.43
  -4  -6  -3   17.22    1.18
   4  -6   3   14.48    1.06
   4  -6   3   15.50    1.20
  -4  -6  -4   27.23    1.50
   4  -6   4   23.93    1.50
   4  -6   4   25.63    1.41
  -4  -6  -5  126.76    4.59
   4  -6   5  125.75    4.69
   4  -6   5  122.01    4.51
  -4  -6  -5  114.83    4.59
  -4  -6  -6   20.62    1.25
   4  -6   6   18.82    1.28
  -4  -6  -6   20.53    1.27
   4  -6   6   20.66    1.21
  -4  -6  -6   20.80    1.30
  -4  -6  -7    3.00    0.53
   4  -6   7    2.84    0.58
  -4  -6  -7    3.60    0.59
   4  -6   7    3.34    0.51
  -4  -6  -7    4.02    0.62
  -4  -6  -8  158.12    5.38
   4  -6   8  152.66    5.51
   4  -6   8  141.98    5.27
  -4  -6  -8  161.24    5.50
  -4  -6  -9    7.48    0.66
   4  -6   9    7.81    0.64
  -4  -6  -9    7.57    0.74
  -4  -6 -10    3.10    0.52
   4  -6  10    1.61    0.33
  -4  -6 -10    2.28    0.50
  -4  -6 -11   32.12    1.48
  -4  -6 -11   32.46    1.58
   4   6  11   28.99    1.39
   4   6  12    7.36    0.58
  -4  -6 -12    7.17    0.68
  -4  -6 -12    8.31    0.62
  -4  -6 -12    9.07    0.78
   4   6  13   21.82    1.04
  -4  -6 -13   20.94    1.00
  -4  -6 -13   25.26    1.22
  -4  -6 -13   24.38    1.28
   4   6  14    6.59    0.47
  -4  -6 -14    7.67    0.59
  -4  -6 -14    7.17    0.65
  -4  -6 -15   16.22    0.89
  -4  -6 -15   17.59    0.84
  -4  -6 -16    8.04    0.55
  -4  -6 -16    7.00    0.46
  -4  -6 -17    2.79    0.25
  -4  -7  17    3.38    0.28
  -4  -7  16    9.11    0.54
  -4  -7  16    7.14    0.47
  -4  -7  15   -0.12    0.25
  -4  -7  15   -0.03    0.22
   4  -7 -14    1.24    0.31
  -4  -7  14    0.61    0.28
  -4  -7  14    0.87    0.34
   4  -7 -14    0.78    0.34
   4  -7 -13   12.35    0.83
  -4  -7  13   12.07    0.80
  -4  -7  13   13.94    0.86
   4  -7 -13   13.06    0.90
   4  -7 -12   75.13    2.90
  -4  -7  12   74.75    2.86
  -4  -7  12   77.64    2.90
   4  -7 -12   69.24    2.95
   4  -7 -11  223.69    7.26
  -4  -7  11  207.27    7.17
   4  -7 -11  201.16    7.27
  -4  -7  11  214.62    7.16
  -4  -7  10   -0.15    0.37
  -4  -7  10   -0.15    0.35
   4  -7  -9   19.27    1.14
  -4  -7   9   15.48    1.06
  -4  -7   9   17.74    1.12
  -4  -7   8   37.52    1.75
   4  -7  -8   39.05    1.95
   4  -7  -8   38.39    1.83
  -4  -7   8   37.63    1.83
  -4  -7   8   40.48    1.86
  -4  -7   7    1.62    0.47
   4  -7  -7    2.70    0.60
   4  -7  -7    2.30    0.54
  -4  -7   7    2.10    0.51
   4  -7  -7    2.19    0.36
   4  -7  -6   10.06    0.88
  -4  -7   6    9.17    0.80
   4  -7  -6   10.10    0.95
   4  -7  -6    9.10    0.68
  -4  -7   5   13.23    0.93
   4  -7  -5   12.99    1.06
   4  -7  -5   11.37    0.80
   4  -7  -4    0.22    0.34
   4  -7  -4    0.71    0.33
  -4  -7   4    0.15    0.32
  -4  -7   4    0.48    0.44
   4  -7  -4    0.07    0.43
   4  -7  -3    0.87    0.34
  -4  -7   3    0.95    0.36
   4  -7  -3    1.10    0.47
   4  -7  -3    1.31    0.39
  -4  -7   3    0.97    0.46
   4  -7  -3    0.74    0.47
  -4  -7   3    0.77    0.38
  -4  -7   2    6.15    0.72
   4  -7  -2    5.46    0.73
   4  -7  -2    6.30    0.59
  -4  -7   2    6.13    0.59
   4  -7  -2    4.84    0.65
  -4  -7   2    6.31    0.65
   4  -7  -2    5.89    0.74
   4  -7  -2    6.22    0.63
  -4  -7   1    1.38    0.41
   4  -7  -1    1.35    0.51
   4  -7  -1    1.75    0.50
   4  -7  -1    1.93    0.52
  -4  -7   0   11.73    0.91
   4  -7   0   12.50    0.99
   4  -7   0   12.57    1.05
  -4  -7  -1   92.19    3.57
   4  -7   1   94.67    3.72
  -4  -7  -1   92.77    3.62
   4  -7   1   88.98    3.57
  -4  -7  -2    0.40    0.40
   4  -7   2    0.41    0.43
   4  -7   2    0.47    0.43
  -4  -7  -2    0.29    0.44
   4  -7   2    0.49    0.36
  -4  -7  -3    7.15    0.73
  -4  -7  -3    5.13    0.60
   4  -7   3    7.17    0.72
   4  -7   3    5.91    0.72
  -4  -7  -3    5.07    0.65
  -4  -7  -4   27.33    1.45
   4  -7   4   25.61    1.40
  -4  -7  -4   27.81    1.45
   4  -7   4   26.48    1.50
  -4  -7  -4   24.24    1.35
   4  -7   5    3.51    0.52
  -4  -7  -5    2.98    0.53
  -4  -7  -5    3.46    0.59
   4  -7   5    3.46    0.59
  -4  -7  -5    3.58    0.53
   4  -7   6   16.36    0.98
  -4  -7  -6   16.29    1.03
  -4  -7  -6   14.42    0.96
  -4  -7  -6   16.12    1.07
   4  -7   6   14.18    1.04
   4  -7   7   33.25    1.58
   4  -7   7   32.94    1.52
  -4  -7  -7   38.49    1.72
  -4  -7  -7   38.54    1.66
  -4  -7  -7   36.30    1.71
  -4  -7  -8   51.51    2.11
  -4  -7  -8   51.41    2.11
  -4  -7  -8   47.59    1.98
  -4  -7  -8   49.70    2.09
   4  -7   8   44.46    1.93
  -4  -7  -9  149.12    4.93
  -4  -7  -9  146.96    4.96
  -4  -7 -10   18.30    0.99
  -4  -7 -11   33.92    1.42
  -4  -7 -12   39.28    1.50
  -4  -7 -12   41.28    1.66
  -4  -7 -12   38.60    1.64
  -4  -7 -13   19.10    0.92
  -4  -7 -13   18.60    0.92
  -4  -7 -14    2.39    0.28
  -4  -7 -14    1.96    0.29
  -4  -7 -14    1.88    0.28
  -4  -7 -15   10.28    0.51
  -4  -8  14    1.17    0.17
  -4  -8  13   29.19    1.16
  -4  -8  12   14.71    0.75
   4  -8 -12   14.91    0.76
   4  -8 -11   13.65    0.74
  -4  -8  11   13.59    0.72
   4  -8 -11   12.87    0.72
   4  -8 -10   99.41    3.26
  -4  -8  10   95.89    3.16
   4  -8 -10   95.99    3.24
  -4  -8   9   22.24    1.06
   4  -8  -9   23.29    1.14
  -4  -8   8    1.82    0.34
   4  -8  -8    1.44    0.37
   4  -8  -8    1.44    0.29
   4  -8  -7   -0.03    0.23
   4  -8  -7    0.33    0.32
  -4  -8   7   -0.24    0.31
   4  -8  -7   -0.14    0.33
   4  -8  -6   14.74    0.83
   4  -8  -6   17.72    1.07
  -4  -8   6   17.43    0.93
   4  -8  -6   16.73    1.03
  -4  -8   5   99.63    3.54
   4  -8  -5  103.09    3.72
   4  -8  -5   93.00    3.42
   4  -8  -5  101.74    3.70
  -4  -8   4    2.87    0.43
   4  -8  -4    2.68    0.51
   4  -8  -4    2.98    0.42
   4  -8  -4    2.67    0.51
  -4  -8   3    0.34    0.31
   4  -8  -3    0.40    0.38
   4  -8  -3    0.21    0.23
  -4  -8   2   29.25    1.38
   4  -8  -2   25.68    1.18
  -4  -8   1   10.39    0.76
  -4  -8   1   11.98    0.82
   4  -8  -1   10.21    0.63
   4  -8   0    0.09    0.36
  -4  -8   0    0.17    0.34
  -4  -8  -1   18.63    1.08
  -4  -8  -1   18.89    1.03
   4  -8   1   19.99    1.11
   4  -8   2    5.12    0.55
  -4  -8  -2    3.77    0.46
  -4  -8  -2    4.41    0.53
   4  -8   2    4.10    0.50
  -4  -8  -2    4.89    0.55
   4  -8   3   -0.20    0.30
  -4  -8  -3    0.08    0.29
  -4  -8  -3   -0.08    0.31
  -4  -8  -3    0.04    0.36
   4  -8   3    0.44    0.28
   4  -8   4   49.82    2.00
   4  -8   4   45.07    1.84
   4  -8   4   51.49    2.10
  -4  -8  -4   53.21    2.04
   4  -8   5    4.61    0.46
  -4  -8  -5    5.68    0.57
   4  -8   5    5.33    0.51
  -4  -8  -5    5.34    0.52
   4  -8   6    2.10    0.34
  -4  -8  -6    2.28    0.42
   4  -8   6    1.82    0.30
   4  -8   7   16.68    0.82
  -4  -8  -7   19.73    0.94
  -4  -8  -8   32.72    1.41
  -4  -8  -8   35.71    1.44
  -4  -8  -9    1.96    0.31
  -4  -8  -9    2.50    0.33
  -4  -8 -10  168.72    5.71
  -4  -8 -10  178.03    5.66
  -4  -8 -10  179.60    5.72
  -4  -8 -11   30.75    1.19
   4  -9  -9   25.61    0.99
   4  -9  -8   -0.04    0.16
   4  -9  -7   14.30    0.73
   4  -9  -7   13.35    0.68
   4  -9  -6    7.23    0.53
   4  -9  -6    7.72    0.51
   4  -9  -5   21.24    0.97
   4  -9  -5   18.44    0.89
   4  -9  -5   20.22    0.94
   4  -9  -4    3.28    0.36
   4  -9  -4    2.45    0.37
   4  -9  -4    3.65    0.38
   4  -9  -3    0.09    0.27
   4  -9  -3    0.14    0.20
   4  -9  -3    0.03    0.22
   4  -9  -2    1.09    0.30
   4  -9  -2    1.09    0.27
   4  -9  -2    1.60    0.30
   4  -9  -1    8.08    0.54
   4  -9  -1    8.74    0.56
   4  -9  -1    7.21    0.53
   4  -9   0    2.16    0.32
   4  -9   0    1.48    0.29
   4  -9   1   24.38    1.03
   4  -9   1   27.09    1.12
   4  -9   2    2.51    0.30
   4  -9   2    2.87    0.32
  -4  -9  -2    3.35    0.36
  -4  -9  -3    0.31    0.23
   4  -9   3    0.02    0.18
   4  -9   3    0.02    0.16
   4  -9   4    4.08    0.33
   4  -9   4    3.82    0.29
   4  -9   5   30.01    1.13
  -4  -9  -6   57.78    2.00
  -5   0  21    0.05    0.18
  -5   0  20   10.99    0.72
  -5   0  20   11.27    0.72
  -5   0  19   -0.16    0.33
  -5   0  18    3.03    0.49
  -5   0  17   -0.21    0.35
  -5   0  17    0.18    0.42
  -5   0  16   26.10    1.41
  -5   0  16   21.95    1.40
  -5   0  15   -0.30    0.42
  -5   0  15    0.43    0.48
  -5   0  14   50.71    2.33
  -5   0  14   51.91    2.48
  -5   0  13    0.44    0.39
  -5   0  13   -0.14    0.43
  -5   0  13    0.08    0.50
  -5   0  12   17.67    1.20
  -5   0  12   17.50    1.29
  -5   0  12   19.16    1.39
  -5   0  11    0.25    0.41
  -5   0  11    0.16    0.44
  -5   0  11    0.41    0.52
  -5   0  10    1.43    0.46
  -5   0  10    2.50    0.66
  -5   0  10    2.01    0.59
  -5   0   9   -0.08    0.48
  -5   0   9   -0.26    0.52
  -5   0   8  688.57   22.12
  -5   0   8  691.09   22.20
   5   0  -7   -1.30    0.93
   5   0  -7   -1.17    1.17
  -5   0   7    0.33    0.51
  -5   0   7   -0.43    1.12
  -5   0   6 1087.81   40.06
  -5   0   6 1125.35   35.60
   5   0  -6 1126.95   39.51
   5   0  -5    0.76    0.92
  -5   0   5   -0.16    0.47
  -5   0   5   -0.44    0.97
   5   0  -4   28.90    3.24
  -5   0   4   24.07    3.25
  -5   0   4   27.20    1.64
   5   0  -3   -0.74    0.82
  -5   0   3    0.43    0.88
   5   0  -3    0.26    0.50
  -5   0   3    0.30    0.43
  -5   0   2  389.28   13.08
   5   0  -2  386.70   16.39
  -5   0   2  354.97   16.80
   5   0  -2  410.32   13.29
  -5   0   1   -0.20    0.37
   5   0  -1    0.17    0.49
   5   0  -1    0.36    0.73
  -5   0   1   -0.43    1.11
  -5   0   1    0.11    0.62
   5   0   0  277.35   12.95
  -5   0   0  288.62   10.50
  -5   0   0  312.92   14.16
   5   0   0  298.35   10.17
   5   0   1   -0.35    0.58
   5   0   1    0.41    0.53
   5   0   1    0.35    0.84
  -5   0  -1    0.44    0.97
  -5   0  -1   -0.34    0.68
  -5   0  -2  278.48    9.86
   5   0   2  262.15    9.36
   5   0   2  250.13   12.06
   5   0   2  277.15    9.47
  -5   0  -2  274.75   13.17
   5   0   3   -0.34    0.83
   5   0   3    0.09    0.48
   5   0   3   -0.16    0.41
  -5   0  -3   -0.12    0.65
  -5   0  -3    0.43    0.96
  -5   0  -4   22.88    1.76
   5   0   4   20.74    1.41
  -5   0  -4   16.91    2.75
   5   0   4   22.03    1.48
   5   0   4   16.62    2.38
   5   0   5   -0.33    0.61
  -5   0  -5   -0.43    1.04
   5   0   5    0.08    0.46
   5   0   5    0.23    0.44
  -5   0  -5    0.12    0.63
   5   0   6   22.56    1.47
   5   0   6   21.85    1.49
  -5   0  -6   25.57    1.85
   5   0   7    0.24    0.46
   5   0   7    0.72    0.50
  -5   0  -7    0.23    0.59
   5   0   8   23.99    1.47
   5   0   8   25.47    1.56
  -5   0  -8   24.47    1.82
   5   0   9    0.15    0.47
   5   0   9    0.20    0.39
  -5   0  -9    0.68    0.63
   5   0  10   58.52    2.62
   5   0  10   63.84    2.78
  -5   0 -10   62.49    3.12
  -5   0 -11    0.21    0.57
   5   0  11   -0.20    0.46
   5   0  11   -0.06    0.39
   5   0  11   -0.15    0.37
   5   0  12  440.72   14.17
   5   0  12  423.17   14.00
   5   0  12  428.01   13.92
  -5   0 -12  439.85   14.61
  -5   0 -13    0.54    0.51
   5   0  13   -0.06    0.43
   5   0  13   -0.19    0.36
   5   0  13   -0.04    0.37
   5   0  14   45.22    1.99
   5   0  14   44.22    1.88
  -5   0 -14   44.22    2.27
   5   0  14   44.25    2.03
  -5   0 -15   -0.29    0.43
   5   0  15    0.04    0.34
   5   0  15    0.05    0.34
  -5   0 -16    2.25    0.50
   5   0  16    2.37    0.43
   5   0  16    1.99    0.38
   5   0  17   -0.14    0.30
   5   0  17    0.03    0.23
   5   0  18   59.64    2.21
   5   0  19   -0.05    0.14
  -5   1  21    1.79    0.26
  -5  -1  20    0.03    0.21
  -5   1  20    0.28    0.24
  -5   1  19    1.98    0.40
  -5  -1  19    2.15    0.41
  -5  -1  19    2.18    0.40
  -5   1  19    3.14    0.43
  -5  -1  18    1.28    0.39
  -5   1  18    1.83    0.44
  -5  -1  18    1.34    0.40
  -5   1  18    1.24    0.41
  -5  -1  17    6.25    0.66
  -5  -1  17    7.18    0.73
  -5   1  17    6.23    0.71
  -5   1  17    6.33    0.65
  -5   1  16   32.92    1.70
  -5  -1  16   30.46    1.59
  -5   1  16   29.34    1.55
  -5   1  15    5.02    0.71
  -5  -1  15    6.60    0.73
  -5   1  15    5.63    0.66
  -5  -1  14   -0.06    0.39
  -5   1  14    0.47    0.40
  -5  -1  14    0.15    0.46
  -5   1  14    0.07    0.41
  -5  -1  14    0.51    0.46
  -5  -1  13   19.00    1.23
  -5   1  13   16.50    1.14
  -5  -1  13   17.18    1.29
  -5   1  13   18.92    1.32
  -5  -1  13   16.05    1.26
  -5   1  13   15.73    1.10
  -5  -1  12  208.30    7.27
  -5   1  12  209.05    7.22
  -5  -1  12  220.11    7.54
  -5   1  12  220.55    7.49
  -5  -1  12  210.24    7.49
  -5   1  12  187.92    7.18
  -5  -1  11    5.85    0.72
  -5   1  11    5.14    0.65
  -5   1  11    5.31    0.77
  -5  -1  11    5.67    0.81
  -5  -1  11    5.42    0.82
  -5   1  11    5.75    0.72
  -5  -1  10    9.16    0.86
  -5   1  10    9.07    0.83
  -5  -1  10   10.40    1.05
  -5   1  10    9.32    0.97
  -5  -1  10    9.91    1.06
  -5   1  10   11.90    0.99
  -5  -1   9   17.94    1.18
  -5   1   9   17.59    1.13
  -5  -1   9   18.37    1.40
  -5   1   9   17.24    1.31
  -5  -1   9   16.65    1.37
  -5   1   9   18.20    1.29
  -5  -1   8    0.60    0.38
  -5  -1   8    0.47    0.55
  -5   1   8    0.80    0.49
  -5  -1   8    0.25    0.51
  -5   1   8    1.10    0.48
  -5  -1   7    4.24    1.60
  -5   1   7    7.66    1.83
  -5   1   7    6.02    0.80
  -5  -1   7    5.83    0.81
  -5   1   7    6.73    0.85
   5  -1  -7    5.04    1.40
   5   1  -7    6.83    1.70
   5  -1  -7    5.35    1.53
   5  -1  -6   30.06    3.27
  -5  -1   6   32.70    1.88
  -5   1   6   32.75    1.81
   5   1  -6   25.58    3.14
   5  -1  -6   31.88    3.46
  -5  -1   6   29.45    3.61
  -5   1   6   32.10    3.68
  -5  -1   5  252.01    8.92
  -5   1   5  261.08    8.83
  -5   1   5  236.90   12.30
  -5  -1   5  258.45   12.58
   5  -1  -5  254.30   12.03
   5   1  -5  243.64   11.82
   5  -1  -4   30.59    1.86
  -5  -1   4   34.49    1.88
  -5   1   4   32.50    1.77
   5   1  -4   30.43    3.34
   5  -1  -4   33.34    3.52
  -5  -1   4   29.20    3.62
  -5   1   4   33.94    3.82
  -5   1   3   68.74    2.96
  -5  -1   3   72.97    3.12
  -5  -1   3   62.99    5.48
  -5   1   3   61.65    5.38
   5  -1  -3   63.83    5.04
  -5  -1   2    6.64    0.82
   5   1  -2    7.35    0.87
   5   1  -2    7.12    1.63
   5  -1  -2    3.96    1.41
  -5  -1   2    7.71    2.00
  -5   1   2    6.41    1.80
  -5   1   1  186.08   10.22
  -5  -1   1  197.08   10.42
   5   1  -1  192.04    6.90
   5   1  -1  176.55    9.36
   5  -1  -1  185.89    9.58
   5   1   0   82.05    3.45
   5   1   0   71.35    5.27
   5  -1   0   75.58    5.42
  -5  -1   0   68.85    5.71
  -5   1   0   76.58    5.92
  -5  -1   0   80.16    3.72
  -5   1   0   81.18    3.74
  -5  -1  -1   14.35    1.37
  -5   1  -1   13.11    1.33
   5  -1   1   14.48    1.18
   5   1   1   12.73    1.10
   5   1   1   13.67    2.19
   5  -1   1   13.46    2.15
   5   1   1   12.08    1.13
   5  -1   1   13.50    1.18
  -5  -1  -1   13.30    2.41
  -5   1  -1    8.52    1.98
   5  -1   2  228.53    7.86
   5   1   2  215.62    7.77
   5   1   2  197.14   10.22
   5  -1   2  197.96   10.27
  -5  -1  -2  209.33   11.25
  -5   1  -2  229.01   11.43
   5   1   2  225.97    7.88
   5  -1   2  226.85    7.91
  -5  -1  -2  217.74    8.21
  -5   1  -2  213.43    8.17
   5   1   3    0.83    0.52
   5  -1   3    0.75    0.53
   5  -1   3    0.97    0.51
   5   1   3    0.23    0.42
  -5  -1  -3    1.26    0.72
  -5   1  -3    0.68    0.59
   5   1   3    0.67    0.75
   5  -1   3    1.36    0.87
  -5  -1  -3    0.43    0.78
  -5   1  -3    2.56    1.35
   5   1   4    7.19    0.84
   5  -1   4    6.42    0.84
   5  -1   4    6.92    0.83
   5   1   4    6.54    0.79
  -5  -1  -4    7.63    1.06
  -5   1  -4    7.77    1.05
   5   1   4    6.96    1.55
   5  -1   4    6.68    1.57
  -5  -1  -4    6.88    1.76
  -5   1  -4    8.51    2.03
   5  -1   5   54.70    2.57
   5   1   5   51.45    2.47
  -5  -1  -5   50.69    2.85
  -5   1  -5   56.71    2.96
   5   1   5   53.54    2.58
   5  -1   5   54.64    2.59
   5  -1   6   59.30    2.70
   5   1   6   55.48    2.59
  -5  -1  -6   61.29    3.11
  -5   1  -6   60.28    3.09
   5   1   6   57.20    2.71
   5  -1   6   58.18    2.72
   5  -1   7   22.24    1.42
   5   1   7   19.59    1.29
  -5  -1  -7   19.20    1.62
  -5   1  -7   21.23    1.68
   5  -1   7   21.76    1.44
   5   1   7   20.73    1.42
   5  -1   8   46.86    2.25
   5   1   8   46.65    2.17
  -5  -1  -8   45.30    2.58
  -5   1  -8   45.83    2.59
   5   1   8   45.60    2.26
   5  -1   8   43.94    2.23
   5  -1   9   36.53    1.91
   5   1   9   36.70    1.83
  -5  -1  -9   39.84    2.33
  -5   1  -9   34.77    2.22
   5   1   9   39.24    1.98
   5  -1   9   36.81    1.95
  -5  -1 -10    4.79    0.86
  -5   1 -10    4.00    0.81
   5   1  10    3.38    0.52
   5  -1  10    4.76    0.67
   5   1  10    5.94    0.73
   5  -1  10    4.18    0.68
   5   1  11   71.48    3.01
   5  -1  11   69.90    3.00
  -5  -1 -11   73.52    3.38
  -5   1 -11   74.17    3.38
   5   1  11   71.73    2.85
   5  -1  11   69.71    2.96
  -5  -1 -12    1.71    0.62
  -5   1 -12    1.60    0.59
   5   1  12    2.20    0.53
   5  -1  12    2.02    0.54
   5   1  12    2.06    0.48
   5   1  12    1.23    0.37
   5  -1  12    2.00    0.48
  -5  -1 -13   13.37    1.13
  -5   1 -13   12.06    1.10
   5   1  13   10.88    0.91
   5  -1  13   11.01    0.91
   5  -1  13   11.92    0.86
   5   1  13   11.12    0.83
   5   1  13   10.57    0.75
   5  -1  13   10.19    0.84
  -5  -1 -14   13.70    1.14
  -5   1 -14   14.88    1.18
   5   1  14   14.79    1.00
   5  -1  14   13.45    0.98
   5   1  14   14.02    0.91
   5  -1  14   13.35    0.90
   5  -1  14   15.20    0.95
  -5  -1 -15  259.63    8.84
  -5   1 -15  251.16    8.81
   5   1  15  250.16    8.43
   5   1  15  260.02    8.55
   5  -1  15  265.63    8.56
  -5  -1 -16   40.77    1.92
  -5   1 -16   40.47    1.93
   5   1  16   39.65    1.66
   5   1  16   40.41    1.75
   5  -1  16   41.66    1.77
   5  -1  17   55.79    2.06
   5   1  17   55.58    2.07
   5   1  18   10.17    0.57
   5  -1  18    8.99    0.57
   5   1  18    8.93    0.57
  -5   2  21   21.76    0.91
  -5   2  21   21.26    0.89
  -5  -2  21   22.17    0.90
  -5   2  20    1.79    0.31
  -5   2  20    1.51    0.29
  -5   2  19   12.13    0.79
  -5  -2  19   12.28    0.74
  -5   2  19   12.13    0.75
  -5   2  18   82.17    3.08
  -5  -2  18   79.49    3.02
  -5   2  18   79.54    3.00
  -5  -2  17   33.93    1.62
  -5   2  17   32.19    1.62
  -5   2  17   32.30    1.55
  -5  -2  16    9.25    0.82
  -5   2  16    9.99    0.84
  -5   2  16   10.05    0.78
  -5  -2  16    8.80    0.79
  -5  -2  15    5.15    0.69
  -5   2  15    3.88    0.62
  -5  -2  15    3.98    0.60
  -5   2  15    5.31    0.62
  -5   2  14    4.33    0.66
  -5  -2  14    3.43    0.64
  -5  -2  14    3.72    0.60
  -5   2  14    4.14    0.61
  -5   2  13   12.18    1.05
  -5  -2  13   12.23    1.10
  -5   2  13   12.95    0.96
  -5  -2  13   13.46    1.03
  -5   2  12    0.14    0.42
  -5  -2  12    0.25    0.48
  -5  -2  12    0.26    0.41
  -5   2  12    0.40    0.36
  -5  -2  11   75.34    3.36
  -5   2  11   82.62    3.33
  -5  -2  11   76.46    3.19
  -5  -2  11   72.13    3.36
  -5   2  11   78.26    3.10
  -5  -2  10    0.58    0.52
  -5  -2  10   -0.27    0.56
  -5  -2  10    0.13    0.38
  -5   2  10    0.06    0.34
  -5   2  10    0.51    0.41
  -5   2   9    2.55    0.58
  -5  -2   9    2.61    0.63
  -5  -2   9    2.78    0.70
  -5  -2   9    2.45    0.52
  -5   2   9    3.00    0.50
  -5  -2   8  200.24    7.28
   5  -2  -8  210.13    7.53
  -5  -2   8  218.10    7.65
  -5   2   8  215.66    7.49
  -5  -2   8  220.70    7.80
   5  -2  -7   68.92    3.03
  -5  -2   7   68.38    3.10
  -5   2   7   65.45    2.92
  -5  -2   7   68.28    3.24
   5  -2  -6  177.09    6.46
  -5   2   6  173.78    6.33
  -5   2   6  173.62    6.30
  -5  -2   6  178.84    6.54
  -5  -2   5    8.56    1.94
  -5   2   5    9.39    2.02
  -5  -2   5    6.94    0.87
  -5   2   5    8.00    0.79
   5  -2  -5    7.16    0.84
   5   2  -5    6.28    1.57
   5  -2  -5    4.62    1.39
  -5  -2   4  213.01   11.02
  -5   2   4  215.42   11.10
   5   2  -4  219.81   10.55
   5  -2  -4  218.51   10.64
   5  -2  -4  218.59    7.85
  -5  -2   4  226.10    7.90
  -5  -2   3  271.38   12.92
  -5   2   3  252.35   12.66
   5   2  -3  263.27   12.12
   5  -2  -3  261.38   12.19
   5  -2  -3  277.95    9.43
  -5  -2   3  270.73    9.42
   5   2  -2   90.37    5.95
   5  -2  -2   95.79    6.18
   5   2  -2   91.52    3.87
   5  -2  -2  102.98    3.99
  -5  -2   2   94.05    6.56
  -5   2   2   83.49    6.22
   5   2  -1   21.41    2.60
   5  -2  -1   20.53    2.65
   5   2  -1   22.41    1.46
   5  -2  -1   21.49    1.46
  -5  -2   1   24.66    3.13
  -5   2   1   16.34    2.66
   5   2   0  140.13    7.78
   5  -2   0  132.80    7.69
   5  -2   0  152.45    5.59
   5   2   0  140.48    5.44
   5   2   0  149.69    5.55
   5  -2   0  151.05    5.58
  -5  -2   0  134.19    8.33
  -5   2   0  147.04    8.55
   5  -2   1   92.45    3.81
   5   2   1   89.11    3.71
   5   2   1   90.85    5.79
   5  -2   1   80.17    5.61
   5   2   1   91.80    3.79
   5  -2   1   94.53    3.85
  -5  -2  -1   87.33    6.30
  -5   2  -1   92.96    6.43
  -5  -2  -1   91.99    4.08
  -5   2  -1   91.61    4.05
  -5  -2  -2    0.41    1.06
  -5   2  -2    1.62    0.91
   5   2   2    1.28    0.92
   5  -2   2    0.65    0.84
  -5  -2  -2    0.11    0.59
  -5   2  -2    0.11    0.56
   5  -2   2    0.72    0.46
   5   2   2    0.36    0.43
   5   2   2   -0.24    0.49
   5  -2   2    0.40    0.51
   5   2   3    1.89    0.96
   5  -2   3    1.29    0.72
   5   2   3    2.33    0.58
   5  -2   3    3.08    0.63
  -5  -2  -3    2.80    0.70
  -5   2  -3    2.12    0.64
   5   2   3    2.08    0.50
   5   2   4    8.31    0.89
   5  -2   4    8.68    0.93
  -5  -2  -4    9.43    1.07
  -5   2  -4    8.62    1.05
   5   2   4    8.62    0.84
   5   2   5    9.10    0.93
   5  -2   5   10.00    0.97
  -5  -2  -5    9.00    1.11
  -5   2  -5    9.37    1.10
   5   2   5   10.73    0.90
   5   2   6   27.69    1.60
   5  -2   6   28.44    1.65
   5  -2   6   24.91    1.57
   5   2   6   26.61    1.49
  -5  -2  -6   27.50    1.88
  -5   2  -6   28.14    1.88
   5  -2   7    1.53    0.53
   5   2   7    0.46    0.33
   5   2   7    0.42    0.41
   5  -2   7    0.64    0.47
  -5  -2  -7    1.17    0.65
  -5   2  -7    0.94    0.59
  -5  -2  -8    1.56    0.42
   5  -2   8    2.26    0.54
   5   2   8    1.32    0.37
  -5  -2  -8    1.46    0.64
  -5   2  -8    1.74    0.65
   5   2   8    1.97    0.50
   5  -2   8    2.20    0.53
  -5  -2  -9   49.67    2.21
   5   2   9   57.76    2.50
   5  -2   9   55.70    2.48
   5   2   9   52.57    2.27
   5  -2   9   56.40    2.52
  -5  -2  -9   59.81    2.89
  -5   2  -9   56.24    2.82
   5   2  10  123.25    4.51
   5  -2  10  120.49    4.51
   5   2  10  111.25    4.23
   5  -2  10  126.60    4.56
  -5  -2 -10  123.14    4.90
  -5   2 -10  120.24    4.85
   5  -2  11    8.08    0.80
   5   2  11    5.86    0.71
   5  -2  11    5.84    0.69
  -5  -2 -11    5.82    0.86
  -5   2 -11    7.81    0.91
  -5  -2 -12   33.26    1.86
  -5   2 -12   32.42    1.84
   5   2  12   28.15    1.54
   5  -2  12   31.63    1.61
   5  -2  12   28.81    1.57
   5  -2  13    3.15    0.52
   5   2  13    3.12    0.54
  -5  -2 -13    3.44    0.63
  -5   2 -13    3.34    0.59
   5   2  13    3.58    0.55
   5   2  13    3.31    0.53
   5  -2  13    3.68    0.53
   5   2  14   46.15    2.02
   5  -2  14   46.26    2.03
   5   2  14   48.39    2.00
   5   2  14   50.68    2.07
  -5  -2 -14   46.84    2.24
  -5   2 -14   46.35    2.23
   5   2  15   35.32    1.53
   5  -2  15   33.88    1.51
  -5  -2 -15   29.71    1.62
  -5   2 -15   32.16    1.66
   5   2  15   35.61    1.56
   5   2  15   31.48    1.46
   5  -2  16   -0.33    0.24
   5   2  16   -0.20    0.26
   5   2  16    0.03    0.26
   5   2  16    0.04    0.26
   5   2  17    5.88    0.46
   5   2  17    6.14    0.47
   5   2  17    5.72    0.48
   5   2  18    1.11    0.21
  -5   3  20   38.94    1.41
  -5   3  20   35.44    1.40
  -5  -3  20   39.22    1.43
  -5   3  19   -0.08    0.20
  -5   3  19    0.03    0.22
  -5  -3  19    0.42    0.23
  -5   3  18    0.58    0.28
  -5   3  18    0.36    0.25
  -5  -3  17   -0.20    0.26
  -5   3  17    0.25    0.31
  -5   3  17   -0.07    0.31
   5  -3 -17   -0.05    0.27
  -5   3  16   26.98    1.39
  -5  -3  16   30.51    1.45
   5  -3 -16   25.30    1.40
  -5   3  16   27.61    1.35
  -5  -3  15    0.27    0.37
   5  -3 -15    0.06    0.33
  -5   3  15    0.21    0.35
  -5   3  15    0.18    0.32
  -5   3  14  137.99    4.97
  -5  -3  14  139.90    5.04
  -5   3  14  135.80    4.85
   5  -3 -14  135.30    5.00
  -5   3  13   70.70    3.04
  -5  -3  13   81.72    3.20
  -5   3  13   77.21    2.97
  -5  -3  13   72.67    3.20
  -5   3  12   57.95    2.55
  -5  -3  12   59.96    2.67
  -5  -3  12   56.81    2.70
  -5  -3  11    2.22    0.61
  -5   3  11    1.56    0.46
  -5   3  10   34.42    1.80
  -5  -3  10   38.63    2.08
   5  -3  -9   21.08    1.30
  -5   3   9   20.83    1.29
   5  -3  -8   67.77    2.93
  -5   3   8   70.28    2.90
  -5  -3   8   69.71    3.13
   5  -3  -7   11.41    0.99
  -5  -3   7   13.76    1.16
   5  -3  -6   32.01    1.73
  -5  -3   6   28.95    1.78
   5  -3  -5   19.71    1.32
   5  -3  -4  128.80    4.91
   5  -3  -3   22.33    1.44
   5   3  -2  122.04    4.69
   5   3  -2  123.22    4.67
   5  -3  -2  121.13    4.71
   5  -3  -1    8.37    0.90
   5   3  -1    8.19    0.86
   5  -3  -1   11.00    0.99
   5   3  -1    8.07    0.82
   5   3   0   18.67    1.28
   5  -3   0   20.76    1.34
   5  -3   0   19.53    1.35
   5   3   0   17.05    1.19
   5  -3   0   17.81    1.15
   5   3   1    2.97    0.61
   5  -3   1    3.28    0.59
   5  -3   1    2.78    0.59
   5   3   1    2.95    0.54
   5  -3   1    2.90    0.50
   5  -3   2   50.39    2.43
   5   3   2   47.22    2.26
  -5  -3  -2   54.69    2.67
  -5   3  -2   50.67    2.59
   5   3   2   51.68    2.39
   5  -3   2   53.26    2.44
   5  -3   3   24.79    1.53
   5   3   3   23.21    1.34
  -5  -3  -3   21.98    1.60
  -5   3  -3   25.72    1.68
   5   3   3   22.74    1.41
   5  -3   3   25.15    1.49
   5  -3   4  145.97    5.42
   5   3   4  135.92    5.14
   5   3   4  150.15    5.35
   5  -3   4  143.78    5.34
  -5  -3  -4  154.88    5.71
  -5   3  -4  144.25    5.63
   5  -3   5    3.03    0.61
   5   3   5    2.97    0.56
   5  -3   5    2.71    0.56
  -5  -3  -5    4.12    0.75
  -5   3  -5    2.40    0.61
   5   3   6   77.93    3.18
   5  -3   6   76.78    3.18
  -5  -3  -6   81.28    3.52
  -5   3  -6   80.44    3.51
   5  -3   6   73.58    3.23
   5  -3   7  138.08    5.02
  -5  -3  -7  130.26    4.83
   5   3   7  135.80    4.90
   5  -3   7  131.55    4.90
[truncated: 23,850 more chars]
